# Supplementary material for: Boosting the Nucleophilicity of the Diphenylphosphide Anion with Crown Ether Supported Heavy Alkali Metals to Facilitate Highly Efficient Catalytic Alkene Isomerisation
Source: Angew Chem Int Ed Engl. 2026 Jan 20;65(9):e23460. doi: 10.1002/anie.202523460 (PMC12930020; doi:10.1002/anie.202523460)
Supplement: Supplementary file 2 — Supporting Information [file ANIE-65-e23460-s001.zip]

Archive with 1 entries (1 files):
- FK1153_auto.cif
