# Supplementary material for: Boosting the Nucleophilicity of the Diphenylphosphide Anion with Crown Ether Supported Heavy Alkali Metals to Facilitate Highly Efficient Catalytic Alkene Isomerisation
Source: Angew Chem Int Ed Engl. 2026 Jan 20;65(9):e23460. doi: 10.1002/anie.202523460 (PMC12930020; doi:10.1002/anie.202523460)
Supplement: Supplementary file 2 — Supporting Information [file ANIE-65-e23460-s001.zip › FK1153_auto.cif]

data_fk1153_auto
_audit_creation_date               2025-09-23
_audit_creation_method
;
Olex2 1.5
(compiled 2025.03.04 svn.red2d20d0 for OlexSys, GUI svn.r7188)
;
_shelx_SHELXL_version_number       '2019/3'
_audit_contact_author_address      ?
_audit_contact_author_email        ?
_audit_contact_author_name         ''
_audit_contact_author_phone        ?
_publ_contact_author_id_orcid      ?
_publ_section_references
;
Bourhis, L.J., Dolomanov, O.V., Gildea, R.J., Howard, J.A.K., Puschmann, H.
 (2015). Acta Cryst. A71, 59-75.

Dolomanov, O.V., Bourhis, L.J., Gildea, R.J, Howard, J.A.K. & Puschmann, H.
 (2009), J. Appl. Cryst. 42, 339-341.

Sheldrick, G.M. (2015). Acta Cryst. C71, 3-8.
;
_chemical_name_common              ?
_chemical_name_systematic          ?
_chemical_formula_moiety           'C30 H42 Cs2 O8'
_chemical_formula_sum              'C30 H42 Cs2 O8'
_chemical_formula_weight           796.45
_chemical_melting_point            ?
_chemical_oxdiff_formula           'C H O P Cs'
_chemical_oxdiff_usercomment       'CSD: YADZOT'
loop_
  _atom_type_symbol
  _atom_type_description
  _atom_type_scat_dispersion_real
  _atom_type_scat_dispersion_imag
  _atom_type_scat_source
 'Cs' 'Cs' -0.7457 7.9052
 'International Tables Vol C Tables 4.2.6.8 and 6.1.1.4'
 'O' 'O' 0.0492 0.0322 'International Tables Vol C Tables 4.2.6.8 and 6.1.1.4'
 'C' 'C' 0.0181 0.0091 'International Tables Vol C Tables 4.2.6.8 and 6.1.1.4'
 'H' 'H' 0.0000 0.0000 'International Tables Vol C Tables 4.2.6.8 and 6.1.1.4'

_shelx_space_group_comment
;
The symmetry employed for this shelxl refinement is uniquely defined
by the following loop, which should always be used as a source of
symmetry information in preference to the above space-group names.
They are only intended as comments.
;
_space_group_crystal_system        'monoclinic'
_space_group_IT_number             14
_space_group_name_H-M_alt          'P 1 21/n 1'
_space_group_name_Hall             '-P 2yn'
loop_
  _space_group_symop_operation_xyz
 'x, y, z'
 '-x+1/2, y+1/2, -z+1/2'
 '-x, -y, -z'
 'x-1/2, -y-1/2, z-1/2'

_cell_length_a                     8.0900(2)
_cell_length_b                     16.3625(3)
_cell_length_c                     12.6245(3)
_cell_angle_alpha                  90
_cell_angle_beta                   100.480(2)
_cell_angle_gamma                  90
_cell_volume                       1643.26(6)
_cell_formula_units_Z              2
_cell_measurement_reflns_used      6731
_cell_measurement_temperature      159.98(10)
_cell_measurement_theta_max        72.8620
_cell_measurement_theta_min        4.4520
_shelx_estimated_absorpt_T_max     ?
_shelx_estimated_absorpt_T_min     ?
_exptl_absorpt_coefficient_mu      17.667
_exptl_absorpt_correction_T_max    0.134
_exptl_absorpt_correction_T_min    0.000
_exptl_absorpt_correction_type     gaussian
_exptl_absorpt_process_details
;
CrysAlisPro 1.171.44.85 (Rigaku Oxford Diffraction, 2024)
Numerical absorption correction based on gaussian integration over
a multifaceted crystal model
Empirical absorption correction using spherical harmonics,
implemented in SCALE3 ABSPACK scaling algorithm.
;
_exptl_absorpt_special_details     ?
_exptl_crystal_colour              colourless
_exptl_crystal_colour_primary      colourless
_exptl_crystal_density_diffrn      1.610
_exptl_crystal_density_meas        ?
_exptl_crystal_density_method      ?
_exptl_crystal_description         block
_exptl_crystal_F_000               792
loop_
  _exptl_crystal_face_index_h
  _exptl_crystal_face_index_k
  _exptl_crystal_face_index_l
  _exptl_crystal_face_perp_dist
 0 -7 -6 0.0131
 5 0 2 0.1620
 0 -7 -6 0.0132
 0 10 -2 0.0773
 0 7 6 0.0530
 0 -10 2 0.0611
 -5 2 -1 0.1969
 0 7 -6 0.0582
 0 -7 6 0.0662

_exptl_crystal_size_max            0.424
_exptl_crystal_size_mid            0.134
_exptl_crystal_size_min            0.07
loop_
  _exptl_oxdiff_crystal_face_indexfrac_h
  _exptl_oxdiff_crystal_face_indexfrac_k
  _exptl_oxdiff_crystal_face_indexfrac_l
  _exptl_oxdiff_crystal_face_x
  _exptl_oxdiff_crystal_face_y
  _exptl_oxdiff_crystal_face_z
 -0.4830 -6.7011 -6.0696 -0.6431 0.1564 0.7497
 4.7668 -0.4959 2.0118 0.9173 -0.2200 0.3318
 -0.0483 -6.9088 -6.1050 -0.5798 0.1351 0.8035
 0.0649 10.1037 -2.4930 -0.2048 -0.8501 -0.4851
 -0.0789 6.9743 6.0973 0.5596 -0.1302 -0.8184
 0.1035 -10.2371 2.1026 0.1945 0.8240 0.5321
 -4.9701 2.3010 -0.5276 -0.8092 0.1951 -0.5541
 0.2496 6.9003 -6.1818 -0.5208 -0.8526 -0.0424
 -0.1454 -7.1465 5.9951 0.5193 0.8510 0.0785

_exptl_transmission_factor_max     ?
_exptl_transmission_factor_min     ?
_diffrn_reflns_av_R_equivalents    0.0380
_diffrn_reflns_av_unetI/netI       0.0285
_diffrn_reflns_Laue_measured_fraction_full  0.999
_diffrn_reflns_Laue_measured_fraction_max  0.998
_diffrn_reflns_limit_h_max         10
_diffrn_reflns_limit_h_min         -9
_diffrn_reflns_limit_k_max         20
_diffrn_reflns_limit_k_min         -20
_diffrn_reflns_limit_l_max         15
_diffrn_reflns_limit_l_min         -15
_diffrn_reflns_number              11188
_diffrn_reflns_point_group_measured_fraction_full  0.999
_diffrn_reflns_point_group_measured_fraction_max  0.998
_diffrn_reflns_theta_full          70.000
_diffrn_reflns_theta_max           73.034
_diffrn_reflns_theta_min           4.471
_diffrn_ambient_environment        N~2~
_diffrn_ambient_temperature        159.98(10)
_diffrn_detector                   'Hybrid Pixel Array Detector'
_diffrn_detector_area_resol_mean   10.0000
_diffrn_detector_type              HyPix3000
_diffrn_measured_fraction_theta_full  0.999
_diffrn_measured_fraction_theta_max  0.998
_diffrn_measurement_details
;
List of Runs (angles in degrees, time in seconds):

  # Type    Start    End  Width  t~exp~   \w     \q     \k     \f   Frames
--------------------------------------------------------------------------
  1  \w    -60.00 -35.00   0.50    0.82    --  -41.15  64.00 -20.00   50
  2  \w   -109.00 -62.00   0.50    0.82    --  -41.15 -64.00-156.00   94
  3  \w    -25.00  26.00   0.50    0.82    --  -41.15  64.00 -20.00  102
  4  \w    -53.00 -28.00   0.50    0.82    --  -41.15 -64.00-156.00   50
  5  \w   -165.00 -85.00   0.50    3.29    -- -101.75 -64.00-156.00  160
  6  \w    -74.00 -48.00   0.50    3.29    -- -101.75  64.00 -20.00   52
  7  \w     35.00  61.00   0.50    3.29    --  101.75 -64.00-156.00   52
  8  \w     84.00 109.00   0.50    3.29    --  101.75  64.00 -20.00   50
  9  \w    -96.00 -40.00   0.50    0.82    --  -41.15 -50.00 -90.00  112
 10  \w    -28.00  12.00   0.50    0.82    --  -41.15  25.00-150.00   80
 11  \w     70.00 107.00   0.50    0.82    --   41.15  25.00 120.00   74
 12  \w    -21.00   8.00   0.50    0.82    --   41.15 -25.00  90.00   58
 13  \w    -12.00  23.00   0.50    0.82    --   41.15 -25.00-180.00   70
 14  \w     30.00  60.00   0.50    0.82    --   41.15  25.00 120.00   60
 15  \w     83.00 108.00   0.50    0.82    --   41.15  64.00 -20.00   50
 16  \w    -24.00   2.00   0.50    0.82    --   41.15 -64.00-156.00   52
 17  \w     37.00  62.00   0.50    0.82    --   41.15  25.00  90.00   50
 18  \w     73.00  98.00   0.50    0.82    --   41.15  25.00  90.00   50
 19  \w      6.00  31.00   0.50    0.82    --   41.15 -25.00  30.00   50
 20  \w   -166.00-126.00   0.50    3.29    -- -101.75 -17.00 120.00   80
 21  \w    -68.00 -34.00   0.50    3.29    -- -101.75  59.00 120.00   68
 22  \w    -61.00 -35.00   0.50    3.29    -- -101.75  59.00 -30.00   52
 23  \w   -136.00 -79.00   0.50    3.29    -- -101.75 -68.00-180.00  114
 24  \w   -168.00 -85.00   0.50    3.29    -- -101.75 -68.00  90.00  166
 25  \w    -61.00 -35.00   0.50    3.29    -- -101.75  96.00   0.00   52
 26  \w   -128.00 -87.00   0.50    3.29    -- -101.75 -17.00 -90.00   82
 27  \w   -159.00-133.00   0.50    3.29    -- -101.75 -50.00   0.00   52
 28  \w   -164.00-136.00   0.50    3.29    -- -101.75 -17.00 -90.00   56
 29  \w   -152.00-127.00   0.50    3.29    -- -101.75 -33.00 120.00   50
 30  \w    -94.00 -68.00   0.50    3.29    -- -101.75  96.00   0.00   52
 31  \w   -167.00-128.00   0.50    3.29    -- -101.75 -77.00 120.00   78
 32  \w    -69.00 -34.00   0.50    3.29    -- -101.75  68.00  60.00   70
 33  \w   -167.00-142.00   0.50    3.29    -- -101.75 -50.00 -90.00   50
 34  \w   -126.00 -91.00   0.50    3.29    -- -101.75 -50.00 -90.00   70
 35  \w    -59.00 -34.00   0.50    3.29    -- -101.75  59.00 -60.00   50
 36  \w   -121.00 -96.00   0.50    3.29    -- -101.75 -17.00 120.00   50
 37  \w    -66.00 -41.00   0.50    3.29    -- -101.75  59.00  30.00   50
 38  \w    -61.00 -36.00   0.50    3.29    -- -101.75  59.00   0.00   50
 39  \w    -82.00 -56.00   0.50    3.29    -- -101.75  74.00 -59.66   52
 40  \w    -83.00 -50.00   0.50    3.29    -- -101.75  68.00  90.00   66
 41  \w    -93.00 -48.00   0.50    3.29    -- -101.75  77.00 -90.00   90
 42  \w   -110.00 -85.00   0.50    3.29    -- -101.75 -17.00  60.00   50
 43  \w   -138.00 -95.00   0.50    3.29    -- -101.75 -59.00  60.00   86
 44  \w    -61.00 -36.00   0.50    3.29    -- -101.75  59.00-180.00   50
 45  \w   -171.00-146.00   0.50    3.29    -- -101.75 -17.00  60.00   50
 46  \w   -122.00 -96.00   0.50    3.29    -- -101.75 -25.00-150.00   52
 47  \w    -82.00 -39.00   0.50    3.29    -- -101.75  68.00-180.00   86
 48  \w   -119.00 -94.00   0.50    3.29    -- -101.75 -77.00 120.00   50
 49  \w   -102.00 -77.00   0.50    3.29    -- -101.75  -8.00  30.00   50
 50  \w     84.00 109.00   0.50    3.29    --  101.75-117.00-120.00   50
 51  \w     34.00  74.00   0.50    3.29    --  101.75 -96.00  60.00   80
 52  \w    143.00 168.00   0.50    3.29    --  101.75  42.00 -60.00   50
 53  \w     91.00 116.00   0.50    3.29    --  101.75  42.00 -60.00   50
;
_diffrn_measurement_device         'four-circle diffractometer'
_diffrn_measurement_device_type   
 'XtaLAB Synergy, Single source at home/near, HyPix3000'
_diffrn_measurement_method         '\w scans'
_diffrn_orient_matrix_type        
 'CrysAlisPro convention (1999,Acta A55,543-557)'
_diffrn_orient_matrix_UB_11        0.1537252000
_diffrn_orient_matrix_UB_12        0.0014663000
_diffrn_orient_matrix_UB_13        0.0920969000
_diffrn_orient_matrix_UB_21        -0.0775183000
_diffrn_orient_matrix_UB_22        -0.0695356000
_diffrn_orient_matrix_UB_23        0.0571747000
_diffrn_orient_matrix_UB_31        0.0885120000
_diffrn_orient_matrix_UB_32        -0.0634976000
_diffrn_orient_matrix_UB_33        -0.0604527000
_diffrn_oxdiff_digest_hkl
;
4353843f680d69ec12a7d5cada3258527ffc62
;
_diffrn_oxdiff_digest_od_ed
;

;
_diffrn_radiation_monochromator    mirror
_diffrn_radiation_probe            x-ray
_diffrn_radiation_type             'Cu K\a'
_diffrn_radiation_wavelength       1.54184
_diffrn_source                     'micro-focus sealed X-ray tube'
_diffrn_source_type                'PhotonJet (Cu) X-ray Source'
_reflns_Friedel_coverage           0.000
_reflns_Friedel_fraction_full      .
_reflns_Friedel_fraction_max       .
_reflns_number_gt                  2999
_reflns_number_total               3278
_reflns_special_details
;
 Reflections were merged by SHELXL according to the crystal
 class for the calculation of statistics and refinement.
 
 _reflns_Friedel_fraction is defined as the number of unique
 Friedel pairs measured divided by the number that would be
 possible theoretically, ignoring centric projections and
 systematic absences.
;
_reflns_threshold_expression       'I > 2\s(I)'
_computing_cell_refinement         'CrysAlisPro 1.171.44.85 (Rigaku OD, 2024)'
_computing_data_collection        
 'CrysAlisPro system (CCD 44.94a 64-bit (release 17-02-2025))'
_computing_data_reduction          'CrysAlisPro 1.171.44.85 (Rigaku OD, 2024)'
_computing_molecular_graphics      'Olex2 1.5 (Dolomanov et al., 2009)'
_computing_publication_material    'Olex2 1.5 (Dolomanov et al., 2009)'
_computing_structure_refinement    'SHELXL 2019/3 (Sheldrick, 2015)'
_computing_structure_solution      'olex2.solve 1.5 (Bourhis et al., 2015)'
_refine_diff_density_max           1.551
_refine_diff_density_min           -1.405
_refine_diff_density_rms           0.170
_refine_ls_extinction_coef         .
_refine_ls_extinction_method       none
_refine_ls_goodness_of_fit_ref     1.044
_refine_ls_hydrogen_treatment      constr
_refine_ls_matrix_type             full
_refine_ls_number_parameters       182
_refine_ls_number_reflns           3278
_refine_ls_number_restraints       0
_refine_ls_R_factor_all            0.0536
_refine_ls_R_factor_gt             0.0513
_refine_ls_restrained_S_all        1.044
_refine_ls_shift/su_max            0.001
_refine_ls_shift/su_mean           0.000
_refine_ls_structure_factor_coef   Fsqd
_refine_ls_weighting_details      
 'w=1/[\s^2^(Fo^2^)+(0.0988P)^2^+2.9709P] where P=(Fo^2^+2Fc^2^)/3'
_refine_ls_weighting_scheme        calc
_refine_ls_wR_factor_gt            0.1537
_refine_ls_wR_factor_ref           0.1565
_refine_special_details            ?
_olex2_refinement_description
;
1. Fixed Uiso
 At 1.2 times of:
  All C(H) groups, All C(H,H) groups
 At 1.5 times of:
  All C(H,H,H) groups
2.a Secondary CH2 refined with riding coordinates:
 C10(H10A,H10B), C11(H11A,H11B), C12(H12A,H12B), C13(H13A,H13B), C14(H14A,
 H14B), C15(H15A,H15B)
2.b Aromatic/amide H refined with riding coordinates:
 C2(H2), C3(H3), C5(H5), C6(H6), C8(H8), C9(H9)
2.c Idealised Me refined as rotating group:
 C1(H1A,H1B,H1C)
;
_atom_sites_solution_hydrogens     geom
_atom_sites_solution_primary       iterative
_atom_sites_solution_secondary     ?
loop_
  _atom_site_label
  _atom_site_type_symbol
  _atom_site_fract_x
  _atom_site_fract_y
  _atom_site_fract_z
  _atom_site_U_iso_or_equiv
  _atom_site_adp_type
  _atom_site_occupancy
  _atom_site_site_symmetry_order
  _atom_site_calc_flag
  _atom_site_refinement_flags_posn
  _atom_site_refinement_flags_adp
  _atom_site_refinement_flags_occupancy
  _atom_site_disorder_assembly
  _atom_site_disorder_group
 Cs1 Cs 0.73048(4) -0.49705(2) 0.97329(3) 0.04487(18) Uani 1 1 d . . . . .
 O1 O 1.0142(5) -0.3835(2) 0.9585(5) 0.0766(13) Uani 1 1 d . . . . .
 O2 O 0.4448(4) -0.3536(2) 0.9017(3) 0.0455(8) Uani 1 1 d . . . . .
 O3 O 0.5357(5) -0.3594(2) 1.1248(3) 0.0456(8) Uani 1 1 d . . . . .
 O4 O 0.6651(7) -0.50528(18) 1.2179(3) 0.0519(10) Uani 1 1 d . . . . .
 C1 C 0.6125(12) 0.0660(5) 0.8914(7) 0.098(3) Uani 1 1 d . . . . .
 H1A H 0.531828 0.059160 0.824024 0.147 Uiso 1 1 calc R U . . .
 H1B H 0.685868 0.112703 0.884776 0.147 Uiso 1 1 calc R U . . .
 H1C H 0.551626 0.075895 0.950601 0.147 Uiso 1 1 calc R U . . .
 C2 C 0.7149(13) -0.0085(4) 0.9137(7) 0.072(2) Uani 1 1 d . . . . .
 H2 H 0.805454 -0.006533 0.973271 0.087 Uiso 1 1 calc R U . . .
 C3 C 0.6934(9) -0.0785(4) 0.8589(6) 0.0711(17) Uani 1 1 d . . . . .
 H3 H 0.606873 -0.078284 0.796934 0.085 Uiso 1 1 calc R U . . .
 C4 C 0.7869(7) -0.1578(3) 0.8815(5) 0.0573(13) Uani 1 1 d . . . . .
 C5 C 0.7487(7) -0.2240(4) 0.8155(5) 0.0649(15) Uani 1 1 d . . . . .
 H5 H 0.666402 -0.218474 0.751850 0.078 Uiso 1 1 calc R U . . .
 C6 C 0.8272(7) -0.2997(3) 0.8390(4) 0.0559(13) Uani 1 1 d . . . . .
 H6 H 0.799533 -0.343640 0.789753 0.067 Uiso 1 1 calc R U . . .
 C7 C 0.9459(6) -0.3123(3) 0.9333(4) 0.0460(11) Uani 1 1 d . . . . .
 C8 C 0.9846(6) -0.2414(4) 0.9973(3) 0.0498(13) Uani 1 1 d . . . . .
 H8 H 1.067396 -0.244995 1.060943 0.060 Uiso 1 1 calc R U . . .
 C9 C 0.9074(7) -0.1680(3) 0.9709(5) 0.0548(13) Uani 1 1 d . . . . .
 H9 H 0.939122 -0.122406 1.016663 0.066 Uiso 1 1 calc R U . . .
 C10 C 0.4198(7) -0.2861(3) 0.9674(5) 0.0513(12) Uani 1 1 d . . . . .
 H10A H 0.307065 -0.289638 0.987070 0.062 Uiso 1 1 calc R U . . .
 H10B H 0.425987 -0.234616 0.927158 0.062 Uiso 1 1 calc R U . . .
 C11 C 0.5497(7) -0.2862(3) 1.0655(5) 0.0469(11) Uani 1 1 d . . . . .
 H11A H 0.662589 -0.283117 1.045894 0.056 Uiso 1 1 calc R U . . .
 H11B H 0.535092 -0.238054 1.110328 0.056 Uiso 1 1 calc R U . . .
 C12 C 0.6510(8) -0.3601(3) 1.2236(4) 0.0558(13) Uani 1 1 d . . . . .
 H12A H 0.630267 -0.312700 1.268112 0.067 Uiso 1 1 calc R U . . .
 H12B H 0.767424 -0.356348 1.209971 0.067 Uiso 1 1 calc R U . . .
 C13 C 0.6290(9) -0.4380(4) 1.2820(4) 0.0614(15) Uani 1 1 d . . . . .
 H13A H 0.706055 -0.438756 1.352545 0.074 Uiso 1 1 calc R U . . .
 H13B H 0.512218 -0.442143 1.294908 0.074 Uiso 1 1 calc R U . . .
 C14 C 0.6334(8) -0.5800(4) 1.2671(4) 0.0544(13) Uani 1 1 d . . . . .
 H14A H 0.514483 -0.582148 1.276143 0.065 Uiso 1 1 calc R U . . .
 H14B H 0.705356 -0.584001 1.339306 0.065 Uiso 1 1 calc R U . . .
 C15 C 0.6700(8) -0.6499(3) 1.1984(4) 0.0531(13) Uani 1 1 d . . . . .
 H15A H 0.786982 -0.646223 1.185736 0.064 Uiso 1 1 calc R U . . .
 H15B H 0.656919 -0.702382 1.235073 0.064 Uiso 1 1 calc R U . . .

loop_
  _atom_site_aniso_label
  _atom_site_aniso_U_11
  _atom_site_aniso_U_22
  _atom_site_aniso_U_33
  _atom_site_aniso_U_23
  _atom_site_aniso_U_13
  _atom_site_aniso_U_12
 Cs1 0.0356(3) 0.0319(2) 0.0692(3) 0.00975(10) 0.01533(17) 0.00165(8)
 O1 0.048(2) 0.036(2) 0.152(4) 0.031(3) 0.036(2) 0.0089(15)
 O2 0.0465(18) 0.0311(16) 0.0582(18) 0.0059(14) 0.0077(15) 0.0049(14)
 O3 0.0519(19) 0.0326(17) 0.0540(18) -0.0065(14) 0.0140(15) -0.0081(14)
 O4 0.071(3) 0.039(2) 0.049(2) 0.0011(12) 0.0183(19) 0.0017(14)
 C1 0.131(7) 0.066(5) 0.113(6) 0.029(4) 0.062(5) 0.040(5)
 C2 0.091(6) 0.066(4) 0.068(4) 0.004(3) 0.035(4) 0.011(3)
 C3 0.066(4) 0.060(4) 0.091(5) 0.019(3) 0.025(3) 0.009(3)
 C4 0.057(3) 0.038(3) 0.083(4) 0.014(2) 0.031(3) 0.005(2)
 C5 0.053(3) 0.081(4) 0.059(3) 0.021(3) 0.005(2) -0.002(3)
 C6 0.060(3) 0.052(3) 0.060(3) -0.012(2) 0.021(2) -0.015(2)
 C7 0.038(2) 0.031(2) 0.073(3) 0.009(2) 0.025(2) 0.0003(18)
 C8 0.051(3) 0.056(4) 0.044(2) 0.0046(18) 0.015(2) -0.008(2)
 C9 0.068(3) 0.037(3) 0.069(3) -0.011(2) 0.039(3) -0.006(2)
 C10 0.050(3) 0.025(2) 0.080(3) 0.003(2) 0.015(2) 0.0058(19)
 C11 0.046(3) 0.024(2) 0.073(3) -0.004(2) 0.017(2) -0.0006(19)
 C12 0.070(4) 0.039(3) 0.059(3) -0.015(2) 0.010(3) -0.006(2)
 C13 0.086(4) 0.054(3) 0.044(3) -0.010(2) 0.011(3) -0.004(3)
 C14 0.069(4) 0.048(3) 0.046(3) 0.011(2) 0.011(2) 0.007(3)
 C15 0.060(3) 0.041(3) 0.059(3) 0.018(2) 0.013(2) 0.012(2)

_geom_special_details
;
 All esds (except the esd in the dihedral angle between two l.s. planes)
 are estimated using the full covariance matrix.  The cell esds are taken
 into account individually in the estimation of esds in distances, angles
 and torsion angles; correlations between esds in cell parameters are only
 used when they are defined by crystal symmetry.  An approximate (isotropic)
 treatment of cell esds is used for estimating esds involving l.s. planes.
;
loop_
  _geom_bond_atom_site_label_1
  _geom_bond_atom_site_label_2
  _geom_bond_distance
  _geom_bond_site_symmetry_2
  _geom_bond_publ_flag
 Cs1 Cs1 3.9096(6) 3_647 ?
 Cs1 Cs1 4.2909(6) 3_747 ?
 Cs1 O1 2.861(4) 3_747 ?
 Cs1 O1 2.986(4) . ?
 Cs1 O2 3.302(3) . ?
 Cs1 O2 3.359(3) 3_647 ?
 Cs1 O3 3.509(3) . ?
 Cs1 O3 3.274(3) 3_647 ?
 Cs1 O4 3.229(4) . ?
 Cs1 O4 3.641(5) 3_647 ?
 Cs1 C7 3.570(4) . ?
 Cs1 C10 3.867(5) 3_647 ?
 O1 C7 1.303(6) . ?
 O2 C10 1.417(6) . ?
 O2 C15 1.427(7) 3_647 ?
 O3 C11 1.427(6) . ?
 O3 C12 1.416(7) . ?
 O4 C13 1.427(7) . ?
 O4 C14 1.416(6) . ?
 C1 H1A 0.9800 . ?
 C1 H1B 0.9800 . ?
 C1 H1C 0.9800 . ?
 C1 C2 1.473(10) . ?
 C2 H2 0.9500 . ?
 C2 C3 1.334(10) . ?
 C3 H3 0.9500 . ?
 C3 C4 1.503(8) . ?
 C4 C5 1.368(9) . ?
 C4 C9 1.361(8) . ?
 C5 H5 0.9500 . ?
 C5 C6 1.398(8) . ?
 C6 H6 0.9500 . ?
 C6 C7 1.403(8) . ?
 C7 C8 1.416(8) . ?
 C8 H8 0.9500 . ?
 C8 C9 1.367(9) . ?
 C9 H9 0.9500 . ?
 C10 H10A 0.9900 . ?
 C10 H10B 0.9900 . ?
 C10 C11 1.472(9) . ?
 C11 H11A 0.9900 . ?
 C11 H11B 0.9900 . ?
 C12 H12A 0.9900 . ?
 C12 H12B 0.9900 . ?
 C12 C13 1.499(8) . ?
 C13 H13A 0.9900 . ?
 C13 H13B 0.9900 . ?
 C14 H14A 0.9900 . ?
 C14 H14B 0.9900 . ?
 C14 C15 1.498(8) . ?
 C15 H15A 0.9900 . ?
 C15 H15B 0.9900 . ?

loop_
  _geom_angle_atom_site_label_1
  _geom_angle_atom_site_label_2
  _geom_angle_atom_site_label_3
  _geom_angle
  _geom_angle_site_symmetry_1
  _geom_angle_site_symmetry_3
  _geom_angle_publ_flag
 Cs1 Cs1 Cs1 161.145(18) 3_647 3_747 ?
 O1 Cs1 Cs1 43.93(7) 3_747 3_747 ?
 O1 Cs1 Cs1 41.66(7) . 3_747 ?
 O1 Cs1 Cs1 126.18(8) 3_747 3_647 ?
 O1 Cs1 Cs1 142.60(8) . 3_647 ?
 O1 Cs1 O1 85.59(11) 3_747 . ?
 O1 Cs1 O2 92.77(9) . . ?
 O1 Cs1 O2 72.84(10) 3_747 3_647 ?
 O1 Cs1 O2 177.61(12) 3_747 . ?
 O1 Cs1 O2 151.30(11) . 3_647 ?
 O1 Cs1 O3 90.72(11) 3_747 3_647 ?
 O1 Cs1 O3 130.25(14) 3_747 . ?
 O1 Cs1 O3 152.05(14) . 3_647 ?
 O1 Cs1 O3 93.49(12) . . ?
 O1 Cs1 O4 123.04(11) . 3_647 ?
 O1 Cs1 O4 85.33(14) 3_747 . ?
 O1 Cs1 O4 110.32(15) . . ?
 O1 Cs1 O4 134.91(12) 3_747 3_647 ?
 O1 Cs1 C7 20.54(10) . . ?
 O1 Cs1 C7 106.07(11) 3_747 . ?
 O1 Cs1 C10 148.82(10) . 3_647 ?
 O1 Cs1 C10 63.26(11) 3_747 3_647 ?
 O2 Cs1 Cs1 134.40(6) . 3_747 ?
 O2 Cs1 Cs1 53.39(6) 3_647 3_647 ?
 O2 Cs1 Cs1 54.74(6) . 3_647 ?
 O2 Cs1 Cs1 114.43(6) 3_647 3_747 ?
 O2 Cs1 O2 108.13(7) . 3_647 ?
 O2 Cs1 O3 48.06(9) . . ?
 O2 Cs1 O3 86.62(9) 3_647 . ?
 O2 Cs1 O4 47.48(8) . 3_647 ?
 O2 Cs1 O4 85.63(8) 3_647 3_647 ?
 O2 Cs1 C7 72.24(9) . . ?
 O2 Cs1 C7 160.17(11) 3_647 . ?
 O2 Cs1 C10 118.41(10) . 3_647 ?
 O2 Cs1 C10 21.15(10) 3_647 3_647 ?
 O3 Cs1 Cs1 57.66(6) 3_647 3_647 ?
 O3 Cs1 Cs1 52.04(6) . 3_647 ?
 O3 Cs1 Cs1 118.24(6) . 3_747 ?
 O3 Cs1 Cs1 128.54(6) 3_647 3_747 ?
 O3 Cs1 O2 91.54(11) 3_647 . ?
 O3 Cs1 O2 49.53(9) 3_647 3_647 ?
 O3 Cs1 O3 109.70(6) 3_647 . ?
 O3 Cs1 O4 85.80(9) . 3_647 ?
 O3 Cs1 O4 47.04(8) 3_647 3_647 ?
 O3 Cs1 C7 79.20(9) . . ?
 O3 Cs1 C7 149.14(11) 3_647 . ?
 O3 Cs1 C10 107.17(10) . 3_647 ?
 O3 Cs1 C10 37.50(11) 3_647 3_647 ?
 O4 Cs1 Cs1 60.44(9) . 3_647 ?
 O4 Cs1 Cs1 148.21(7) 3_647 3_747 ?
 O4 Cs1 Cs1 50.48(7) 3_647 3_647 ?
 O4 Cs1 Cs1 100.80(9) . 3_747 ?
 O4 Cs1 O2 93.62(10) . . ?
 O4 Cs1 O2 50.50(9) . 3_647 ?
 O4 Cs1 O3 48.52(9) . . ?
 O4 Cs1 O3 96.94(10) . 3_647 ?
 O4 Cs1 O4 110.92(9) . 3_647 ?
 O4 Cs1 C7 109.85(11) . . ?
 O4 Cs1 C10 82.45(10) 3_647 3_647 ?
 O4 Cs1 C10 70.40(10) . 3_647 ?
 C7 Cs1 Cs1 62.16(7) . 3_747 ?
 C7 Cs1 Cs1 123.42(7) . 3_647 ?
 C7 Cs1 O4 106.87(10) . 3_647 ?
 C7 Cs1 C10 169.33(11) . 3_647 ?
 C10 Cs1 Cs1 66.45(8) 3_647 3_647 ?
 C10 Cs1 Cs1 107.17(8) 3_647 3_747 ?
 Cs1 O1 Cs1 94.41(11) 3_747 . ?
 C7 O1 Cs1 105.9(3) . . ?
 C7 O1 Cs1 159.3(3) . 3_747 ?
 Cs1 O2 Cs1 71.87(7) . 3_647 ?
 C10 O2 Cs1 124.1(3) . . ?
 C10 O2 Cs1 100.1(3) . 3_647 ?
 C10 O2 C15 110.3(4) . 3_647 ?
 C15 O2 Cs1 100.6(3) 3_647 3_647 ?
 C15 O2 Cs1 125.6(3) 3_647 . ?
 Cs1 O3 Cs1 70.30(6) 3_647 . ?
 C11 O3 Cs1 120.9(3) . 3_647 ?
 C11 O3 Cs1 99.6(3) . . ?
 C12 O3 Cs1 100.7(3) . . ?
 C12 O3 Cs1 127.6(3) . 3_647 ?
 C12 O3 C11 111.6(4) . . ?
 Cs1 O4 Cs1 69.08(9) . 3_647 ?
 C13 O4 Cs1 126.6(3) . . ?
 C13 O4 Cs1 97.0(4) . 3_647 ?
 C14 O4 Cs1 122.0(3) . . ?
 C14 O4 Cs1 95.3(3) . 3_647 ?
 C14 O4 C13 110.2(5) . . ?
 H1A C1 H1B 109.5 . . ?
 H1A C1 H1C 109.5 . . ?
 H1B C1 H1C 109.5 . . ?
 C2 C1 H1A 109.5 . . ?
 C2 C1 H1B 109.5 . . ?
 C2 C1 H1C 109.5 . . ?
 C1 C2 H2 116.7 . . ?
 C3 C2 C1 126.6(9) . . ?
 C3 C2 H2 116.7 . . ?
 C2 C3 H3 115.5 . . ?
 C2 C3 C4 129.0(7) . . ?
 C4 C3 H3 115.5 . . ?
 C5 C4 C3 121.2(6) . . ?
 C9 C4 C3 121.6(6) . . ?
 C9 C4 C5 117.2(5) . . ?
 C4 C5 H5 119.0 . . ?
 C4 C5 C6 121.9(5) . . ?
 C6 C5 H5 119.0 . . ?
 C5 C6 H6 119.2 . . ?
 C5 C6 C7 121.7(5) . . ?
 C7 C6 H6 119.2 . . ?
 O1 C7 Cs1 53.5(2) . . ?
 O1 C7 C6 122.3(5) . . ?
 O1 C7 C8 123.6(5) . . ?
 C6 C7 Cs1 88.2(3) . . ?
 C6 C7 C8 114.2(5) . . ?
 C8 C7 Cs1 132.6(3) . . ?
 C7 C8 H8 118.7 . . ?
 C9 C8 C7 122.5(5) . . ?
 C9 C8 H8 118.7 . . ?
 C4 C9 C8 122.4(5) . . ?
 C4 C9 H9 118.8 . . ?
 C8 C9 H9 118.8 . . ?
 Cs1 C10 H10A 64.0 3_647 . ?
 Cs1 C10 H10B 158.0 3_647 . ?
 O2 C10 Cs1 58.8(2) . 3_647 ?
 O2 C10 H10A 109.7 . . ?
 O2 C10 H10B 109.7 . . ?
 O2 C10 C11 109.6(4) . . ?
 H10A C10 H10B 108.2 . . ?
 C11 C10 Cs1 92.1(3) . 3_647 ?
 C11 C10 H10A 109.7 . . ?
 C11 C10 H10B 109.7 . . ?
 O3 C11 C10 109.3(4) . . ?
 O3 C11 H11A 109.8 . . ?
 O3 C11 H11B 109.8 . . ?
 C10 C11 H11A 109.8 . . ?
 C10 C11 H11B 109.8 . . ?
 H11A C11 H11B 108.3 . . ?
 O3 C12 H12A 109.9 . . ?
 O3 C12 H12B 109.9 . . ?
 O3 C12 C13 108.8(5) . . ?
 H12A C12 H12B 108.3 . . ?
 C13 C12 H12A 109.9 . . ?
 C13 C12 H12B 109.9 . . ?
 O4 C13 C12 108.8(5) . . ?
 O4 C13 H13A 109.9 . . ?
 O4 C13 H13B 109.9 . . ?
 C12 C13 H13A 109.9 . . ?
 C12 C13 H13B 109.9 . . ?
 H13A C13 H13B 108.3 . . ?
 O4 C14 H14A 109.8 . . ?
 O4 C14 H14B 109.8 . . ?
 O4 C14 C15 109.5(4) . . ?
 H14A C14 H14B 108.2 . . ?
 C15 C14 H14A 109.8 . . ?
 C15 C14 H14B 109.8 . . ?
 O2 C15 C14 108.5(4) 3_647 . ?
 O2 C15 H15A 110.0 3_647 . ?
 O2 C15 H15B 110.0 3_647 . ?
 C14 C15 H15A 110.0 . . ?
 C14 C15 H15B 110.0 . . ?
 H15A C15 H15B 108.4 . . ?

loop_
  _geom_torsion_atom_site_label_1
  _geom_torsion_atom_site_label_2
  _geom_torsion_atom_site_label_3
  _geom_torsion_atom_site_label_4
  _geom_torsion
  _geom_torsion_site_symmetry_1
  _geom_torsion_site_symmetry_2
  _geom_torsion_site_symmetry_3
  _geom_torsion_site_symmetry_4
  _geom_torsion_publ_flag
 Cs1 O1 C7 Cs1 -168.3(15) 3_747 . . . ?
 Cs1 O1 C7 C6 132.5(11) 3_747 . . . ?
 Cs1 O1 C7 C6 -59.2(6) . . . . ?
 Cs1 O1 C7 C8 -47.0(15) 3_747 . . . ?
 Cs1 O1 C7 C8 121.3(4) . . . . ?
 Cs1 O2 C10 Cs1 -74.8(2) . . . 3_647 ?
 Cs1 O2 C10 C11 5.4(5) . . . . ?
 Cs1 O2 C10 C11 80.2(4) 3_647 . . . ?
 Cs1 O3 C11 C10 78.2(4) . . . . ?
 Cs1 O3 C11 C10 5.5(5) 3_647 . . . ?
 Cs1 O3 C12 C13 -75.5(5) . . . . ?
 Cs1 O3 C12 C13 -2.2(6) 3_647 . . . ?
 Cs1 O4 C13 C12 -8.3(7) . . . . ?
 Cs1 O4 C13 C12 -77.4(5) 3_647 . . . ?
 Cs1 O4 C14 C15 79.9(5) 3_647 . . . ?
 Cs1 O4 C14 C15 11.3(7) . . . . ?
 Cs1 C7 C8 C9 -109.0(5) . . . . ?
 Cs1 C10 C11 O3 -4.0(4) 3_647 . . . ?
 O1 C7 C8 C9 -177.9(5) . . . . ?
 O2 C10 C11 O3 -61.5(5) . . . . ?
 O3 C12 C13 O4 61.5(7) . . . . ?
 O4 C14 C15 O2 -64.2(6) . . . 3_647 ?
 C1 C2 C3 C4 -176.1(7) . . . . ?
 C2 C3 C4 C5 -179.4(7) . . . . ?
 C2 C3 C4 C9 3.7(10) . . . . ?
 C3 C4 C5 C6 -175.9(5) . . . . ?
 C3 C4 C9 C8 174.8(5) . . . . ?
 C4 C5 C6 C7 2.0(8) . . . . ?
 C5 C4 C9 C8 -2.2(8) . . . . ?
 C5 C6 C7 Cs1 133.1(5) . . . . ?
 C5 C6 C7 O1 176.8(5) . . . . ?
 C5 C6 C7 C8 -3.6(7) . . . . ?
 C6 C7 C8 C9 2.5(7) . . . . ?
 C7 C8 C9 C4 0.4(7) . . . . ?
 C9 C4 C5 C6 1.1(8) . . . . ?
 C11 O3 C12 C13 179.6(4) . . . . ?
 C12 O3 C11 C10 -176.2(4) . . . . ?
 C13 O4 C14 C15 179.4(5) . . . . ?
 C14 O4 C13 C12 -175.7(5) . . . . ?
 C15 O2 C10 Cs1 105.3(4) 3_647 . . 3_647 ?
 C15 O2 C10 C11 -174.4(4) 3_647 . . . ?

_shelx_res_file
;
TITL
    fk1153_auto.res
    created by SHELXL-2019/3 at 09:53:22 on 23-Sep-2025
CELL 1.54184 8.09 16.3625 12.6245 90 100.48 90
ZERR 2 0.0002 0.0003 0.0003 0 0.002 0
LATT 1
SYMM 0.5-X,0.5+Y,0.5-Z
SFAC Cs O C H
UNIT 4 16 60 84

L.S. 4
PLAN  5
TEMP -113
CONF
FREE Cs1 C15
FREE Cs1 C13
FREE Cs1 C6
MORE -1
BOND $H
fmap 2
acta 140.0
MERG 2
OMIT -3 180
REM <olex2.extras>
REM <HklSrc "%.\\FK1153_auto.hkl">
REM </olex2.extras>

WGHT    0.098800    2.970900
FVAR       2.19185
CS1   1    0.730476   -0.497047    0.973293    11.00000    0.03564    0.03190 =
         0.06924    0.00975    0.01533    0.00165
O1    2    1.014219   -0.383458    0.958529    11.00000    0.04827    0.03639 =
         0.15176    0.03126    0.03585    0.00890
O2    2    0.444798   -0.353631    0.901695    11.00000    0.04649    0.03105 =
         0.05822    0.00593    0.00770    0.00488
O3    2    0.535720   -0.359378    1.124768    11.00000    0.05190    0.03260 =
         0.05399   -0.00649    0.01396   -0.00806
O4    2    0.665098   -0.505277    1.217866    11.00000    0.07062    0.03869 =
         0.04907    0.00109    0.01829    0.00165
C1    3    0.612482    0.066048    0.891419    11.00000    0.13071    0.06582 =
         0.11269    0.02923    0.06245    0.03999
AFIX 137
H1A   4    0.531828    0.059160    0.824024    11.00000   -1.50000
H1B   4    0.685868    0.112703    0.884776    11.00000   -1.50000
H1C   4    0.551626    0.075895    0.950601    11.00000   -1.50000
AFIX   0
C2    3    0.714868   -0.008520    0.913745    11.00000    0.09142    0.06574 =
         0.06750    0.00379    0.03474    0.01057
AFIX  43
H2    4    0.805454   -0.006533    0.973271    11.00000   -1.20000
AFIX   0
C3    3    0.693358   -0.078549    0.858906    11.00000    0.06598    0.06042 =
         0.09083    0.01872    0.02471    0.00894
AFIX  43
H3    4    0.606873   -0.078284    0.796934    11.00000   -1.20000
AFIX   0
C4    3    0.786922   -0.157807    0.881529    11.00000    0.05711    0.03836 =
         0.08343    0.01414    0.03138    0.00521
C5    3    0.748693   -0.224037    0.815496    11.00000    0.05285    0.08093 =
         0.05920    0.02115    0.00547   -0.00201
AFIX  43
H5    4    0.666402   -0.218474    0.751850    11.00000   -1.20000
AFIX   0
C6    3    0.827237   -0.299699    0.838965    11.00000    0.05967    0.05219 =
         0.05961   -0.01217    0.02105   -0.01470
AFIX  43
H6    4    0.799533   -0.343640    0.789753    11.00000   -1.20000
AFIX   0
C7    3    0.945878   -0.312344    0.933324    11.00000    0.03848    0.03149 =
         0.07333    0.00913    0.02456    0.00025
C8    3    0.984597   -0.241419    0.997263    11.00000    0.05099    0.05644 =
         0.04420    0.00457    0.01464   -0.00824
AFIX  43
H8    4    1.067396   -0.244995    1.060943    11.00000   -1.20000
AFIX   0
C9    3    0.907433   -0.168009    0.970892    11.00000    0.06805    0.03708 =
         0.06909   -0.01123    0.03875   -0.00577
AFIX  43
H9    4    0.939122   -0.122406    1.016663    11.00000   -1.20000
AFIX   0
C10   3    0.419839   -0.286142    0.967365    11.00000    0.05036    0.02474 =
         0.08003    0.00322    0.01503    0.00584
AFIX  23
H10A  4    0.307065   -0.289638    0.987070    11.00000   -1.20000
H10B  4    0.425987   -0.234616    0.927158    11.00000   -1.20000
AFIX   0
C11   3    0.549709   -0.286238    1.065507    11.00000    0.04642    0.02364 =
         0.07307   -0.00360    0.01702   -0.00061
AFIX  23
H11A  4    0.662589   -0.283117    1.045894    11.00000   -1.20000
H11B  4    0.535092   -0.238054    1.110328    11.00000   -1.20000
AFIX   0
C12   3    0.650989   -0.360143    1.223645    11.00000    0.06950    0.03861 =
         0.05859   -0.01485    0.00998   -0.00569
AFIX  23
H12A  4    0.630267   -0.312700    1.268112    11.00000   -1.20000
H12B  4    0.767424   -0.356348    1.209971    11.00000   -1.20000
AFIX   0
C13   3    0.629018   -0.438031    1.281984    11.00000    0.08592    0.05424 =
         0.04360   -0.01016    0.01059   -0.00376
AFIX  23
H13A  4    0.706055   -0.438756    1.352545    11.00000   -1.20000
H13B  4    0.512218   -0.442143    1.294908    11.00000   -1.20000
AFIX   0
C14   3    0.633439   -0.580014    1.267133    11.00000    0.06887    0.04830 =
         0.04634    0.01116    0.01100    0.00675
AFIX  23
H14A  4    0.514483   -0.582148    1.276143    11.00000   -1.20000
H14B  4    0.705356   -0.584001    1.339306    11.00000   -1.20000
AFIX   0
C15   3    0.669982   -0.649929    1.198388    11.00000    0.05976    0.04106 =
         0.05934    0.01762    0.01299    0.01249
AFIX  23
H15A  4    0.786982   -0.646223    1.185736    11.00000   -1.20000
H15B  4    0.656919   -0.702382    1.235073    11.00000   -1.20000
AFIX   0
HKLF 4


REM
REM wR2 = 0.1565, GooF = S = 1.044, Restrained GooF = 1.044 for all data
REM R1 = 0.0513 for 2999 Fo > 4sig(Fo) and 0.0536 for all 3278 data
REM 182 parameters refined using 0 restraints

END

WGHT      0.0988      2.9709

REM Highest difference peak  1.551,  deepest hole -1.405,  1-sigma level  0.170
Q1    1   0.7148 -0.5086  0.9150  11.00000  0.05    1.55
Q2    1   0.8589 -0.4988  0.9750  11.00000  0.05    1.38
Q3    1   0.6203 -0.4975  0.9788  11.00000  0.05    1.31
Q4    1   1.0000 -0.5000  1.0000  10.50000  0.05    1.19
Q5    1   0.6235 -0.0335  0.7924  11.00000  0.05    0.82
;
_shelx_res_checksum                8720
_shelx_hkl_file
;
   0   0  -1-4.61913 37.9231  16
   0   0   1 39.6170 59.7772   4
   0   0   1 19.4172 38.0572   9
   0   0   2 199207. 6791.60   4
   0   0  -2 220701. 6775.47  16
   0   0   3-38.4046 92.5770   4
   0   0  -3 54.2854 34.0254  17
   0   0  -3-8.18046 64.2065  16
   0   0   4 165015. 4774.73   4
   0   0  -4 172057. 4758.41  16
   0   0   5-37.2781 65.8777   4
   0   0  -5 8.60713 54.1015  16
   0   0   6 9412.37 441.954   4
   0   0  -6 9163.81 430.660  16
   0   0  -7-18.0156 45.5454  16
   0   0  -7 8.61405 44.5334  13
   0   0   7-18.5752 65.6522   4
   0   0  -8 4284.71 261.062  13
   0   0  -9-10.0544 18.7728  43
   0   0  -9 5.73575 18.5492  24
   0   0  -9-9.43759 43.1625  13
   0   0 -10 226.253 33.4379  43
   0   0  10 186.612 71.3800   2
   0   0 -10 243.815 34.0680  24
   0   0 -11-2.33661 23.6286  24
   0   0 -12 2068.34 103.120  24
   0   0 -13 9.98532 21.4222  24
   0   0  14 255.879 33.4770   5
   0   0  15-4.66493 14.6610   5
   0   0 -15 6.97264 16.6041   7
   0   1   0 12.0758 4.30480  14
   0  -1   0 47.0904 25.7417   9
   0   1  -1 196696. 6108.54  16
   0  -1  -1 208268. 6105.52  16
   0   1  -1 202250. 6064.47  17
   0  -1   1 207123. 6120.14   4
   0   1   1 155544. 6106.96   4
   0  -1   1 167488. 6113.01   9
   0   1  -2 43160.0 1336.96  16
   0  -1  -2 39662.6 1318.23  16
   0   1   2 38924.8 1353.59   4
   0  -1   2 38756.8 1339.80   4
   0  -1   2 39318.0 1325.22   9
   0   1   3 202128. 6291.82   4
   0  -1   3 208404. 6284.64   4
   0   1  -3 220212. 6274.90  16
   0  -1  -3 203610. 6258.40  16
   0   1   4 95.0048 70.2374   4
   0  -1   4 72.2807 70.2601   4
   0   1  -4 42.7183 44.2566  17
   0   1  -4 67.4148 56.7623  16
   0  -1  -4 57.6689 54.0547  16
   0   1   5 79827.1 2622.85   4
   0  -1   5 81106.0 2617.05   4
   0   1  -5 80557.8 2608.88  16
   0  -1  -5 80877.4 2606.82  16
   0  -1  -6 6814.29 340.285  16
   0   1  -6 6879.37 343.209  16
   0   1   6 6808.58 349.948   4
   0  -1   6 6261.45 340.583   4
   0   1  -6 6046.80 319.576  13
   0   1  -7 4134.89 256.113  16
   0  -1  -7 4050.90 251.726  16
   0  -1  -7 4444.56 257.393  13
   0   1  -7 4395.53 253.549  13
   0   1   7 4269.91 264.569   4
   0  -1  -8 1347.85 136.267  13
   0   1  -8 1398.49 136.077  13
   0  -1  -9 196.112 29.2391  43
   0   1  -9 124.180 25.1833  43
   0  -1  -9 81.2704 23.0643  24
   0   1  -9 85.8589 23.3925  24
   0  -1  -9 92.9854 53.1735  13
   0   1 -10 33.8864 23.1515  43
   0   1 -10 23.7209 22.9437  24
   0  -1 -10 108.140 27.3741  24
   0   1 -10 29.6569 43.9632  13
   0   1  10 24.9717 55.5149   2
   0  -1  10 85.9048 62.0677   2
   0  -1 -11 740.564 56.8561  24
   0   1 -11 734.862 55.0874  24
   0   1 -11 650.991 53.0661  43
   0   1 -12 574.760 48.4149  24
   0  -1 -12 509.664 46.4143  24
   0  -1 -13 1474.10 76.8315  24
   0   1 -13 1328.53 73.7848  24
   0   1  14 9.07069 20.4237   5
   0  -1  14 3.62377 20.3983   5
   0   1 -14 35.3989 19.4150  24
   0   1  15 339.175 29.4468   5
   0  -1  15 396.341 30.1002   5
   0   1 -15 400.381 32.9812   7
   0  -1 -15 425.300 33.6843   7
   0   2   0 97566.9 3088.52  14
   0   2  -1 162.360 30.9682  17
   0  -2  -1 191.169 35.8698  16
   0   2  -1 215.446 41.1219  16
   0   2   1 176.822 44.9836   4
   0  -2   1 225.863 42.0958   4
   0   2   1 162.300 14.4732  11
   0  -2  -1 186.053 19.7824  12
   0   2  -1 189.864 21.5906  13
   0  -2  -1 186.562 16.2444  10
   0   2  -2 57212.6 2002.60  17
   0   2  -2 66459.6 2055.70  16
   0  -2  -2 65469.6 2037.88  16
   0  -2   2 64481.2 2049.13   4
   0   2   2 64515.9 2073.74   4
   0   2  -2 57507.2 1986.60  13
   0   2   3 3384.97 231.693   4
   0  -2   3 3676.75 229.432   4
   0  -2  -3 3965.10 222.062  16
   0   2  -3 3720.51 225.640  16
   0   2  -3 3572.13 190.893  17
   0   2  -4 94333.4 3223.16  17
   0   2  -4 104416. 3277.83  16
   0  -2  -4 102348. 3270.25  16
   0  -2   4 103081. 3282.16   4
   0   2   4 103943. 3299.61   4
   0   2  -4 93073.6 3225.00  13
   0  -2  -5 5516.02 293.416  16
   0   2  -5 5377.74 260.403  17
   0   2  -5 5238.40 291.081  16
   0   2   5 5540.29 308.097   4
   0  -2   5 5723.28 302.031   4
   0   2  -5 4984.66 265.961  13
   0   2  -6 6537.31 312.971  17
   0   2  -6 7624.87 361.084  16
   0  -2  -6 7626.72 361.299  16
   0  -2   6 7072.96 356.575   4
   0   2   6 7297.61 364.669   4
   0   2  -6 6622.87 333.585  13
   0  -2  -7 1161.33 122.792  13
   0   2  -7 1144.08 118.632  13
   0   2  -7 937.766 113.920  16
   0  -2  -7 795.839 105.999  16
   0   2  -8 3930.65 244.613  13
   0   2  -9 690.057 49.0030  43
   0  -2  -9 628.143 47.8716  24
   0   2  -9 695.228 48.9069  24
   0   2  -9 589.115 96.1809  13
   0   2 -10 33.7555 23.0719  43
   0  -2  10 83.4352 58.7286  46
   0   2 -10 55.6573 23.4767  24
   0  -2 -10 62.5913 25.7808  24
   0   2 -10 10.0255 43.2598  13
   0  -2  10 145.469 67.9213   2
   0   2  10 86.7051 62.6491   2
   0   2 -11 92.7316 26.6378  24
   0  -2 -11 100.217 28.3209  24
   0   2 -11 80.5591 26.2030  43
   0   2 -12 1951.16 97.6991  24
   0  -2 -12 1997.77 100.508  24
   0   2 -13 327.579 35.7501  24
   0   2  14 332.624 35.1544   5
   0  -2  14 341.173 36.2277   5
   0  -2 -14 384.039 39.5703   7
   0   2 -14 375.298 39.5801   7
   0   2 -14 402.301 33.1088  24
   0   2 -15 3.85512 15.3005   7
   0  -2 -15-3.89237 15.8236   7
   0  -2  15-3.25405 14.3204   5
   0   2  15 2.18764 14.5371   5
   0   3   0 15.8464 12.4198  14
   0  -3  -1 42891.7 1304.84  10
   0   3  -1 42359.2 1310.90  13
   0  -3  -1 46450.8 1314.31  12
   0   3   1 39583.2 1313.28   4
   0  -3   1 38398.0 1304.52   4
   0   3  -1 38901.1 1329.76  17
   0  -3  -1 47165.8 1324.48  19
   0   3  -1 41070.7 1325.29  14
   0  -3  -1 38071.4 1306.09  16
   0   3  -1 36555.4 1310.04  16
   0   3   2 25.8664 11.8892  11
   0  -3  -2 24.0044 14.0612  10
   0   3  -2 36.8122 22.1556  13
   0  -3   2 71.3606 51.3795   4
   0   3   2 14.0957 41.7757   4
   0  -3  -2 25.9991 33.2695  16
   0   3  -2 39.4021 29.7453  17
   0   3  -2 29.8823 42.1852  16
   0  -3  -3 169057. 5861.93  10
   0   3  -3 175259. 5900.92  13
   0   3   3 205356. 5974.15   4
   0  -3   3 202002. 5952.59   4
   0  -3  -3 198900. 5942.54  16
   0   3  -3 187661. 5926.64  17
   0   3  -3 209988. 5959.20  16
   0   3  -4 3179.95 180.370  13
   0   3   4 3309.25 215.409   4
   0  -3   4 3678.30 214.229   4
   0   3  -4 3336.58 203.909  16
   0  -3  -4 3340.64 200.976  16
   0   3  -4 3271.45 186.704  17
   0   3  -5 82758.1 2771.50  13
   0  -3   5 87859.2 2804.22   4
   0   3   5 85329.3 2815.74   4
   0   3  -5 82111.4 2792.74  16
   0  -3  -5 84162.4 2796.24  16
   0   3  -5 84362.2 2769.18  17
   0   3  -6 217.989 56.6052  13
   0  -3   6 253.724 78.4016   4
   0   3   6 289.927 83.0173   4
   0   3  -6 287.872 69.5018  16
   0  -3  -6 293.143 69.9227  16
   0   3  -6 326.454 62.6274  17
   0   3  -7 15458.5 623.374  13
   0  -3  -8 58.0530 20.6639  24
   0   3  -8 68.9966 19.4091  24
   0   3  -8 26.5409 39.3661  13
   0   3  -9 140.665 26.8597  43
   0  -3  -9 175.716 31.5522  41
   0   3  -9 173.264 27.9298  24
   0  -3  -9 132.411 27.4889  24
   0   3  -9 181.816 59.4765  13
   0  -3   9 285.296 86.1117   2
   0   3   9 310.016 85.7460   2
   0   3 -10-6.75527 21.1626  43
   0  -3  10 39.6992 57.0601  46
   0  -3 -10 20.3677 23.4006  24
   0   3 -10 6.36796 20.7218  24
   0   3 -10 10.1091 42.2061  13
   0  -3  10-11.7953 49.2455   2
   0   3  10 122.503 67.3358   2
   0  -3 -11 781.346 58.8964  24
   0   3 -11 730.748 53.8914  24
   0   3 -11 775.507 67.7839  45
   0   3 -11 767.566 56.0587  43
   0  -3  11 687.797 94.2977  46
   0   3 -12 31.9727 22.9833  24
   0   3 -12 6.63676 20.6594  43
   0  -3  12 6.05303 49.2655  46
   0   3 -13 1196.70 66.4908  24
   0  -3  14 3.34012 19.4784   5
   0   3  14 21.8949 19.9763   5
   0   3 -14 21.2152 22.3966   7
   0  -3 -14 25.3862 22.7742   7
   0   3 -14 9.50949 16.6390  24
   0   3  15 512.277 34.0781  23
   0  -3  15 579.702 33.5732   5
   0   3  15 498.542 32.9440   5
   0   4   0 104908. 3308.45  18
   0   4   0 103052. 3305.87  14
   0   4   1 33.1953 12.8346  18
   0  -4  -1 16.2886 24.9944  19
   0   4  -1 90.4021 26.1398  14
   0   4  -1 43.1227 13.7275  13
   0  -4  -1 55.8637 20.7442  12
   0   4  -2 157733. 4778.81  17
   0  -4  -2 148225. 4746.06  16
   0   4  -2 151463. 4765.32  14
   0  -4  -2 146604. 4738.92  12
   0  -4  -2 153278. 4730.28  10
   0   4  -2 141572. 4743.67  13
   0   4  -3 157.250 43.7580  16
   0   4  -3 179.285 44.1201  17
   0  -4  -3 187.013 42.7554  16
   0   4   3 162.173 47.0602   4
   0  -4   3 130.499 43.8200   4
   0  -4  -3 208.875 28.2926  10
   0   4  -3 95.9680 31.2341  13
   0   4  -4 127279. 3962.29  17
   0  -4  -4 127298. 3959.93  16
   0   4  -4 128523. 3965.15  16
   0   4   4 131273. 3976.40   4
   0  -4   4 134265. 3964.59   4
   0   4  -4 119017. 3936.35  13
   0  -4  -5 1199.44 115.677  16
   0   4  -5 1169.86 109.087  17
   0   4  -5 1105.18 111.660  16
   0   4   5 1195.11 127.136   4
   0  -4   5 1422.65 127.664   4
   0   4  -5 1311.25 110.317  13
   0   4  -6 28548.9 1016.50  13
   0   4  -6 29976.7 1005.91  14
   0   4  -7 118.348 45.9525  13
   0  -4  -8 405.082 39.4227  41
   0   4  -8 125.063 24.1208  43
   0   4  -8 322.673 69.8395  13
   0  -4  -8 61.7895 21.5010  24
   0   4  -8 103.821 22.3398  24
   0  -4  -9 632.107 54.0150  41
   0   4  -9 680.191 50.1474  43
   0   4  -9 581.420 93.0876  13
   0   4  -9 735.451 49.1219  24
   0  -4  -9 605.382 48.7855  24
   0  -4 -10 70.9429 31.9718  41
   0  -4  10 95.3485 61.0117  46
   0   4 -10 58.6673 24.3924  43
   0   4 -10 10.1229 40.8706  13
   0  -4 -10 61.2194 26.2746  24
   0   4 -10 58.8441 24.6768  24
   0   4 -11 370.108 39.5271  24
   0   4 -11 315.989 38.6228  43
   0  -4  11 365.916 78.0112  46
   0  -4 -11 353.446 43.2384  41
   0   4 -12 258.297 34.3546  24
   0  -4  12 133.420 59.9955  46
   0   4 -12 243.974 33.3752  43
   0   4 -12 211.681 39.3682  45
   0   4 -13 221.540 28.9120  24
   0  -4  13 121.262 51.1821  46
   0   4  14 260.820 30.5178   5
   0  -4 -14 348.477 35.0446   7
   0   4 -14 265.427 26.7443  24
   0   4  15 20.4514 13.8268  23
   0   5   0 40.5963 19.1874  14
   0   5   0 50.5470 19.0685  18
   0  -5   0 23.5403 27.3173  19
   0   5  -1 159916. 5307.40  14
   0  -5  -1 170085. 5309.47  19
   0  -5  -1 169664. 5294.12  12
   0   5  -2 2110.32 120.065  14
   0   5  -2 2124.66 103.275  13
   0  -5  -2 2054.38 102.802  12
   0  -5  -2 1900.72 92.1557  10
   0  -5  -3 57018.2 1902.59  10
   0   5  -3 57677.8 1926.97  13
   0   5  -4 9313.75 364.190  14
   0   5  -4 7925.79 343.331  13
   0   5  -5 54931.1 1740.04  14
   0   5  -5 48651.0 1723.67  13
   0   5  -6 223.738 56.5595  13
   0   5  -6 214.579 53.3664  14
   0   5  -7 1627.94 135.187  14
   0   5  -7 1571.62 137.062  13
   0   5  -8 365.442 74.3335  13
   0   5  -8 361.488 45.4551  49
   0  -5   8 398.204 45.8223  28
   0   5  -8 415.161 35.5487  24
   0   5  -8 452.189 38.4931  43
   0  -5  -8 364.340 41.1371  41
   0   5  -9 81.1195 22.1042  24
   0   5  -9 18.9525 39.6570  13
   0  -5  -9 46.8907 30.6261  41
   0  -5 -10 1004.65 72.4548  41
   0  -5  10 975.757 112.689  46
   0   5 -10 1116.23 68.9366  43
   0   5 -10 1095.73 65.4274  24
   0   5 -11 2033.34 101.924  43
   0  -5  11 1930.02 152.664  46
   0  -5 -11 2069.47 109.172  41
   0   5 -11 2291.90 103.780  24
   0  -5  12 23.9726 53.2773  46
   0   5 -12 12.1948 26.5019  45
   0   5 -12 14.5540 20.3031  43
   0  -5 -12 24.1520 27.1872  41
   0   5 -12 19.5535 20.9798  24
   0  -5  13 88.7760 48.6592  46
   0   5 -13 112.463 29.5969  45
   0   5 -13 192.580 26.2902  24
   0   5 -14 48.6231 16.5327  24
   0   6   0 174991. 5683.96  14
   0   6   0 175317. 5682.42  18
   0  -6   0 189922. 5707.51  19
   0  -6  -1 99.3761 35.3839  19
   0   6  -1 73.2655 27.5329  14
   0   6  -1 78.0338 29.2836  18
   0  -6  -1 125.758 30.6625  12
   0   6  -2 95810.3 3082.37  14
   0  -6  -2 94962.1 3056.26  12
   0   6  -3 76.8836 36.2549  14
   0  -6  -3 29.4885 21.2321  10
   0   6  -4 35036.8 1155.16  14
   0   6  -4 31714.3 1124.04  13
   0   6  -5 769.712 85.9476  14
   0   6  -5 643.520 76.5022  13
   0   6  -6 8207.60 360.902  14
   0   6  -6 7242.13 345.804  13
   0   6  -7 7.75234 33.4288  13
   0  -6  -7-4.24246 24.0933  41
   0   6  -7 16.2706 24.2841  49
   0   6  -7 46.0257 41.3466  14
   0  -6   7 42.4668 33.5270  28
   0   6  -7 4.73044 16.3067  24
   0   6  -8 314.194 71.3053  13
   0   6  -8 450.483 39.4773  43
   0   6  -8 432.321 48.6527  49
   0   6  -8 532.522 92.8576  18
   0  -6   8 406.772 50.3892  28
   0   6  -8 438.100 38.7759  24
   0   6  -9 2600.64 111.614  24
   0  -6   9 2153.68 119.591  28
   0   6  -9 2598.46 114.591  43
   0  -6  -9 2428.47 121.473  41
   0   6  -9 2150.29 180.528  13
   0   6 -10 78.5694 23.9817  24
   0  -6 -10 71.1301 33.5889  41
   0   6 -10 128.608 28.4150  43
   0  -6  10 113.275 60.1654  46
   0   6 -11 186.069 29.5338  24
   0   6 -11 137.450 28.4486  43
   0  -6  11 120.371 56.5402  46
   0  -6 -11 199.139 38.3009  41
   0   6 -12 1491.02 75.2986  24
   0  -6 -12 1453.81 82.8343  41
   0   6 -12 1403.57 75.2514  43
   0  -6  12 1190.35 113.980  46
   0   6 -12 1274.90 84.7001  45
   0   6 -13 65.6898 19.3155  24
   0   6 -13 41.5482 25.6706  45
   0  -6  13 56.8266 42.4355  46
   0   6 -13 45.1541 18.1523  43
   0   6 -14 827.885 43.3462  24
   0   7   0 69.9326 25.2569  14
   0  -7   0 124.253 50.1661  19
   0   7  -1 127422. 4254.82  18
   0  -7  -1 138540. 4264.47  19
   0   7  -1 131681. 4251.84  14
   0  -7  -1 133167. 4236.26  12
   0   7  -2 4442.15 225.550  18
   0   7  -2 4398.57 216.553  14
   0   7  -3 14219.3 548.424  14
   0   7  -4 77.1454 41.6512  14
   0   7  -5 52841.8 1794.82  14
   0   7  -6 621.835 88.3105  14
   0   7  -7 1123.62 116.768  13
   0   7  -7 1152.15 77.7139  49
   0  -7  -7 1113.13 70.9683  41
   0   7  -7 1541.24 147.542  18
   0   7  -7 1433.58 131.717  14
   0  -7   7 1167.59 76.0047  34
   0  -7   7 1252.82 81.9138  28
   0   7  -7 1214.25 64.8551  24
   0   7  -8 60.8184 44.9430  13
   0  -7  -8 51.3148 27.0014  41
   0   7  -8 42.0680 20.4299  43
   0   7  -8 86.5050 32.4966  49
   0   7  -8 40.1192 45.8965  18
   0  -7   8 47.3219 33.3147  28
   0   7  -8 40.1808 19.2510  24
   0   7  -9 5857.55 217.930  24
   0  -7   9 5661.98 232.713  28
   0   7  -9 5494.10 313.724  13
   0   7  -9 5773.16 221.577  43
   0  -7  -9 5904.98 233.006  41
   0   7 -10 421.831 41.4053  43
   0  -7 -10 468.179 51.4864  41
   0  -7  10 405.571 83.0661  46
   0   7 -10 478.514 41.4225  24
   0  -7  10 402.334 51.0486  28
   0   7 -11 1444.13 74.2224  24
   0  -7 -11 1480.07 86.9990  41
   0   7 -11 1267.72 74.4752  43
   0   7 -12 120.900 25.2443  24
   0   7 -12 89.2286 24.2508  43
   0  -7  12 141.586 58.0027  46
   0   7 -12 75.7241 29.6342  45
   0   7 -13 346.585 38.8526  45
   0   7 -13 392.149 32.9450  43
   0  -7  13 361.146 59.8353  46
   0   7  14 152.493 23.8551  23
   0   7 -14 195.433 19.4098  24
   0   7 -14 208.819 23.9435  45
   0  -8   0 137549. 4438.35  19
   0  -8   1 269.646 59.2132  19
   0  -8  -1 307.753 61.9681  19
   0   8  -1 261.672 47.3470  14
   0   8  -1 338.860 52.7707  18
   0   8  -2 88503.6 2864.73  18
   0   8  -2 86357.1 2855.60  14
   0   8  -3 202.906 50.7449  14
   0   8  -3 265.082 58.7527  18
   0   8  -4 53568.0 1857.29  14
   0   8  -4 56747.9 1890.00  18
   0   8  -5 72.2649 42.5235  18
   0   8  -5 93.7393 45.4208  14
   0   8  -6 8470.54 322.798  49
   0  -8  -6 8130.50 307.521  41
   0   8  -6 8517.83 306.099  42
   0   8  -6 10497.9 444.844  18
   0   8  -6 10513.5 426.851  14
   0  -8   6 8379.96 316.305  34
   0  -8   6 8655.33 322.594  28
   0   8  -6 8645.81 301.817  24
   0   8  -7 494.564 53.9336  49
   0  -8  -7 492.159 48.8696  41
   0   8  -7 578.606 89.0922  14
   0   8  -7 632.559 102.595  18
   0  -8   7 515.712 52.4698  34
   0  -8   7 487.339 55.4970  28
   0   8  -7 462.548 39.7123  24
   0   8  -8 1982.11 110.923  49
   0  -8  -8 1887.09 103.249  41
   0   8  -8 1954.18 94.8279  43
   0  -8   8 1775.99 106.822  28
   0   8  -8 1967.36 92.4699  24
   0   8  -8 1653.13 165.954  18
   0   8  -9 397.929 41.3760  43
   0  -8  -9 428.559 49.4827  41
   0   8  -9 347.436 36.2831  24
   0  -8   9 339.331 51.4174  28
   0  -8  10 296.999 75.6429  46
   0  -8 -10 359.025 47.4249  41
   0   8 -10 260.451 33.5727  43
   0   8 -10 278.601 33.2727  24
   0  -8  10 327.548 46.7403  28
   0   8 -11 83.6716 23.5010  24
   0  -8  11 101.939 60.3154  46
   0   8 -11 67.6086 23.1855  43
   0   8 -12 876.279 50.7320  24
   0   8 -12 638.270 56.0608  45
   0   8 -12 765.054 49.6745  43
   0  -8  12 759.232 88.8458  46
   0   8 -13 144.885 21.0728  24
   0   8 -13 126.002 26.3059  45
   0   8 -13 161.483 20.5029  43
   0  -8  13 119.053 47.0563  46
   0   8  14 295.604 26.8486  23
   0   8 -14 307.355 26.4765  45
   0  -9   0 150.233 59.5364  19
   0  -9  -1 121749. 3924.71  19
   0   9  -1 116835. 3896.35  14
   0  -9   1 124689. 3936.54  19
   0   9  -2 109.874 38.9162  18
   0   9  -2 88.6817 37.5296  14
   0   9  -3 59615.1 2046.21  14
   0   9  -3 62278.7 2060.45  18
   0   9  -4 915.292 103.801  14
   0   9  -4 840.843 103.377  18
   0   9  -5 25050.1 890.659  49
   0  -9  -5 24639.0 871.049  41
   0   9  -5 25275.2 871.685  42
   0   9  -5 32589.8 1033.60  18
   0   9  -5 31671.8 1013.02  14
   0  -9   5 27289.3 886.497  34
   0  -9   5 28818.4 898.022  28
   0   9  -5 27000.4 868.833  24
   0   9  -6 1244.30 85.9074  49
   0   9  -6 1211.90 70.5866  42
   0  -9  -6 1225.29 73.8203  41
   0   9  -6 1287.34 137.599  18
   0   9  -6 1359.04 134.995  14
   0  -9   6 1270.53 80.9742  34
   0  -9   6 1214.87 87.4202  28
   0   9  -6 1265.67 68.0863  24
   0   9  -7 1809.20 106.633  49
   0   9  -7 1998.67 174.594  18
   0   9  -7 1878.80 163.768  14
   0  -9   7 1762.28 107.712  28
   0   9  -7 1775.21 87.9487  24
   0  -9  -7 1804.55 97.6759  41
   0   9  -8 310.449 46.3573  49
   0   9  -8 245.755 32.6995  43
   0  -9  -8 271.313 42.0906  41
   0   9  -8 287.621 32.6104  24
   0  -9   8 232.808 46.4042  28
   0  -9  -9 216.276 40.0530  41
   0   9  -9 260.302 34.0988  43
   0   9  -9 283.202 33.8508  24
   0  -9   9 258.808 48.2396  28
   0   9 -10 237.995 32.2122  43
   0  -9  10 165.539 66.3783  46
   0   9 -10 200.076 29.2541  24
   0  -9  10 142.017 39.6382  28
   0   9 -11 2936.48 120.458  24
   0  -9  11 2669.72 175.068  46
   0   9 -11 2774.27 121.434  43
   0   9 -12 1011.68 53.6217  24
   0   9 -12 961.515 54.2415  43
   0   9 -12 782.646 61.6979  45
   0  -9  12 1011.16 94.3744  46
   0   9 -13 606.177 34.1222  24
   0  -9  13 491.132 61.2269  46
   0   9 -13 456.185 40.2489  45
   0 -10   0 58498.4 1990.53  19
   0 -10   1 383.593 78.9001  19
   0 -10   2 59494.2 2030.81  19
   0  10  -2 59050.0 1996.92  14
   0  10  -3 260.155 61.1563  18
   0  10  -3 260.021 59.3001  14
   0 -10  -3 188.498 54.5563  51
   0 -10  -4 38562.6 1325.35  44
   0  10  -4 45583.0 1472.90  18
   0  10  -4 47340.0 1470.30  14
   0 -10   4 39531.9 1335.39  34
   0 -10   4 45443.1 1358.25  28
   0 -10  -4 40182.2 1329.74  47
   0  10  -5 370.341 51.5158  49
   0 -10  -5 371.755 41.7495  47
   0  10  -5 365.323 38.8263  42
   0 -10  -5 413.320 41.4934  44
   0  10  -5 326.509 74.1014  18
   0  10  -5 411.264 79.6064  14
   0 -10   5 322.809 48.1458  34
   0 -10   5 440.878 57.1625  28
   0  10  -5 403.136 37.5874  24
   0 -10  -6 6442.75 245.817  47
   0  10  -6 6387.03 261.053  49
   0  10  -6 7275.31 365.973  18
   0  10  -6 7786.95 366.967  14
   0 -10  -6 6033.78 239.434  44
   0 -10   6 6865.15 264.350  28
   0  10  -6 6230.40 236.825  24
   0  10  -7 1731.35 105.064  49
   0 -10  -7 1760.87 95.7553  47
   0  10  -7 1836.05 167.561  14
   0  10  -7 1971.86 177.913  18
   0 -10   7 1701.88 107.629  28
   0  10  -7 1665.43 86.2879  24
   0 -10  -8 68.2284 31.6372  47
   0  10  -8 132.021 38.4621  49
   0 -10   8 97.2249 41.5628  28
   0  10  -8 63.6943 22.4457  24
   0  10  -8 85.2505 24.0519  43
   0 -10  -9 1490.57 87.0694  47
   0 -10   9 1736.68 145.984  46
   0  10  -9 1629.08 85.5916  43
   0  10  -9 1613.58 81.6002  24
   0 -10   9 1494.45 96.9627  28
   0 -10  10 2247.38 156.919  46
   0  10 -10 2056.22 99.8243  43
   0  10 -10 2138.70 97.4924  24
   0 -10  11 1067.21 70.8084  33
   0  10 -11 1183.04 61.7385  24
   0  10 -11 1149.49 63.5043  43
   0 -10  11 1015.72 102.251  46
   0  10 -12 148.791 21.0517  24
   0 -10  12 48.3964 44.8634  46
   0  10 -12 80.2488 26.4490  45
   0  10 -12 88.9143 20.0547  43
   0  10 -13 144.047 17.3125  24
   0  10 -13 132.920 22.0899  45
   0 -11   0 72.0781 27.2304  47
   0 -11   1 34670.3 1247.63  19
   0 -11  -1 32594.5 1103.07  44
   0 -11  -1 34239.5 1107.45  47
   0 -11   1 34757.1 1107.53  47
   0 -11   2 146.806 69.7286  19
   0 -11  -2 79.2030 27.7765  47
   0 -11  -2 74.4551 26.4099  44
   0 -11   3 33373.8 1238.48  19
   0 -11  -3 32777.6 1084.96  44
   0 -11  -3 33325.7 1088.82  47
   0 -11  -3 33763.4 1144.11  51
   0  11  -4 296.781 70.3046  14
   0  11  -4 239.449 64.8272  18
   0 -11  -4 191.072 37.1146  47
   0 -11  -4 186.203 32.8423  44
   0 -11  -5 17732.4 621.314  47
   0  11  -5 18007.9 640.941  49
   0  11  -5 19449.0 749.214  14
   0  11  -5 19293.9 757.515  18
   0 -11  -5 17568.0 616.571  44
   0  11  -5 18121.5 618.080  42
   0 -11   5 19596.6 643.945  28
   0  11  -5 18440.3 613.286  24
   0  11  -6 1005.30 79.4782  49
   0 -11  -6 886.778 66.8511  47
   0  11  -6 931.513 122.947  18
   0  11  -6 1020.52 126.269  14
   0 -11   6 1026.89 82.0381  28
   0  11  -6 1019.29 62.0397  24
   0 -11  -6 947.853 66.1240  44
   0  11  -7 1630.81 104.226  49
   0 -11  -7 1484.37 90.7923  47
   0  11  -7 1709.55 85.5505  24
   0 -11   7 1722.94 107.149  28
   0 -11  -8 843.981 63.5730  47
   0  11  -8 852.730 73.4007  49
   0  11  -8 892.085 57.3917  24
   0 -11   8 801.064 73.1945  28
   0 -11  -9 86.0596 30.0485  47
   0  11  -9 72.0920 25.1665  43
   0 -11   9 90.3250 38.9487  28
   0  11  -9 81.0122 22.2066  24
   0 -11  10 528.326 54.1070  33
   0  11 -10 459.826 38.4269  24
   0 -11  10 403.538 74.3549  46
   0  11 -10 437.972 39.2851  43
   0 -11  11 106.597 30.4251  33
   0  11 -11 91.8221 21.3814  43
   0 -11  11 103.040 51.1493  46
   0  11 -11 165.209 22.7431  24
   0  11 -12 104.950 18.2283  43
   0  11 -12 91.5797 24.3786  45
   0 -11  12 165.967 44.6058  46
   0  11 -12 138.502 18.1623  24
   0 -12   0 51733.4 1676.04  47
   0 -12   1 1469.99 161.116  19
   0 -12   1 1533.79 84.7661  47
   0 -12  -1 1331.78 83.1373  47
   0 -12   2 27134.6 1064.13  19
   0 -12  -2 26766.4 903.093  44
   0 -12  -2 27863.2 907.744  47
   0 -12   3 199.454 79.6015  19
   0 -12  -3 137.568 38.0642  47
   0 -12  -3 109.388 32.1314  44
   0 -12   4 20284.2 692.117  21
   0 -12   4 19714.9 846.323  19
   0 -12  -4 19811.5 683.738  44
   0 -12  -4 20885.1 689.414  47
   0  12  -5 414.377 57.1187  49
   0 -12  -5 443.638 50.9807  47
   0  12  -5 396.762 80.8705  18
   0 -12   5 534.659 115.263  19
   0 -12   5 458.724 64.8521  28
   0  12  -5 491.788 44.0406  24
   0 -12  -5 458.152 48.5995  44
   0  12  -6 4129.47 190.628  49
   0 -12  -6 4085.19 176.289  47
   0 -12   6 4260.52 191.936  28
   0  12  -6 4097.26 165.630  24
   0 -12  -6 3900.79 170.480  44
   0  12  -7 673.551 66.7898  49
   0 -12  -7 657.837 59.6185  47
   0 -12   7 656.235 67.4305  28
   0  12  -7 741.766 52.5602  24
   0 -12  -8 999.092 71.5096  47
   0  12  -8 983.244 79.3785  49
   0 -12   8 1190.36 86.1505  28
   0  12  -8 1172.30 65.7306  24
   0  12  -8 1108.02 67.3895  43
   0 -12  -9 910.823 64.1300  47
   0 -12   9 852.698 72.7316  28
   0  12  -9 955.852 56.5399  24
   0  12  -9 946.603 59.7370  43
   0 -12  10 44.7736 31.1181  33
   0  12 -10 24.4360 17.8380  24
   0  12 -10 38.1546 18.8171  43
   0 -12  11 245.292 34.7796  33
   0  12 -11 192.427 23.6998  43
   0  12 -11 216.135 23.5451  24
   0  12 -12 269.385 28.7122  45
   0  12 -12 258.263 21.5638  43
   0 -13   0 25.0299 30.7300  47
   0 -13  -1 25414.1 853.145  47
   0 -13  -2 945.015 70.9468  47
   0 -13  -3 18238.7 624.836  47
   0 -13   3 18717.5 633.970  21
   0 -13   3 17511.2 786.701  19
   0 -13  -3 17633.6 619.514  44
   0 -13  -4 681.786 64.5113  47
   0 -13  -4 713.825 60.8879  44
   0 -13  -5 10960.0 397.087  47
   0  13  -5 11502.9 386.959  24
   0 -13  -5 10268.8 390.309  44
   0  13  -6 217.240 44.8353  49
   0 -13   6 186.595 50.7028  28
   0  13  -6 106.939 26.2893  24
   0 -13  -6 162.635 33.8267  44
   0 -13  -6 138.574 38.7176  47
   0 -13  -7 850.946 68.4130  47
   0  13  -7 981.988 60.2548  24
   0 -13   7 807.425 76.7164  28
   0  13  -8 294.847 35.2628  43
   0 -13  -8 294.893 40.8568  47
   0  13  -8 333.502 34.1535  24
   0 -13   8 337.809 51.9692  28
   0  13  -9 236.452 30.6718  43
   0 -13  -9 247.245 36.1271  47
   0 -13   9 330.795 45.6693  33
   0  13  -9 281.160 30.7082  24
   0 -13  10 649.340 54.3968  33
   0  13 -10 623.289 39.9327  24
   0  13 -10 613.794 42.0158  43
   0 -13  11 195.736 30.2823  33
   0  13 -11 182.856 21.5583  43
   0  13 -11 183.078 27.6319  45
   0  13 -11 204.425 20.8885  24
   0 -14   0 68579.4 2215.59  47
   0 -14  -1 117.157 41.1402  47
   0 -14  -2 16868.7 591.945  47
   0 -14   2 17083.1 603.702  21
   0 -14  -3 1175.26 82.7778  47
   0 -14   3 1034.57 86.1494  21
   0 -14   4 9536.83 360.428  21
   0 -14  -4 9564.56 356.924  47
   0  14  -4 10186.0 346.084  24
   0 -14  -4 8895.64 349.956  44
   0 -14  -5 432.431 52.1481  47
   0  14  -5 430.010 42.2683  24
   0 -14  -5 383.023 47.2112  44
   0 -14  -6 1619.61 95.7361  47
   0 -14   6 1482.85 101.161  28
   0  14  -6 1601.44 83.0833  24
   0 -14  -6 1561.20 90.0548  44
   0  14  -7 46.2719 31.9072  49
   0 -14  -7 64.6074 31.1872  47
   0 -14   7 55.9472 40.3774  28
   0  14  -7 45.3923 20.5522  24
   0 -14   8 486.575 55.0438  33
   0 -14  -8 423.638 45.4276  47
   0  14  -8 452.475 37.2886  24
   0  14  -8 457.912 40.2187  43
   0 -14  -9 221.358 33.1954  47
   0  14  -9 240.028 28.1145  43
   0  14  -9 236.236 26.1781  24
   0 -14   9 210.376 37.7642  33
   0  14 -10 19.8910 14.2115  43
   0 -14  10 34.4387 25.9466  33
   0  14 -10 36.4954 14.6185  24
   0 -14  11 381.390 31.5251  33
   0  14 -11 290.684 27.9135  45
   0 -15   0 105.806 50.8009  21
   0 -15  -1 34067.0 1189.15  47
   0 -15   1 38473.4 1209.15  21
   0 -15   2 213.174 51.8252  21
   0 -15  -2 227.794 44.3001  47
   0 -15  -3 14260.7 504.668  47
   0 -15   3 14002.0 509.736  21
   0  15  -4 75.7801 27.5781  24
   0 -15   4 113.462 41.1350  21
   0 -15  -4 70.3947 39.2641  47
   0 -15  -5 8626.75 331.143  47
   0  15  -5 9103.07 320.041  24
   0 -15  -6 32.0223 31.3954  47
   0 -15   6 42.2705 33.2066  33
   0  15  -6 27.0407 19.8862  24
   0 -15   7 1683.17 96.1994  33
   0 -15  -7 1595.51 88.0540  47
   0  15  -7 1502.66 76.3038  24
   0 -15   8 381.411 46.1135  33
   0 -15  -8 356.898 39.2751  47
   0  15  -8 376.379 31.7039  24
   0  15  -8 365.458 34.0432  43
   0  15  -9 63.2958 16.9063  43
   0 -15  -9 67.4805 22.3691  47
   0 -15   9 46.8025 26.3035  33
   0  15  -9 43.8539 15.2363  24
   0 -15  10 266.917 30.0870  33
   0  15 -10 301.578 23.1398  43
   0  15 -10 217.704 26.4873  45
   0 -16   0 22572.9 779.286  21
   0 -16   1 201.885 51.0356  21
   0 -16  -1 184.085 51.9803  21
   0 -16  -2 14373.4 542.115  47
   0 -16   2 15573.8 554.694  21
   0 -16  -3 75.7095 36.7471  47
   0 -16   3 103.286 42.8872  21
   0 -16   4 10565.4 384.676  21
   0 -16  -4 9928.99 379.850  47
   0  16  -4 10719.7 368.812  24
   0 -16  -5 428.327 50.5742  47
   0  16  -5 380.448 37.8767  24
   0 -16  -6 1802.81 97.4467  47
   0  16  -6 1949.89 88.5783  24
   0 -16   7 781.233 58.1272  33
   0  16  -7 691.486 46.6247  43
   0 -16  -7 670.070 52.7849  47
   0  16  -7 748.188 45.2458  24
   0 -16   8 318.121 38.5878  33
   0 -16  -8 291.148 33.1441  47
   0  16  -8 319.025 26.6593  24
   0  16  -8 332.594 29.4003  43
   0 -16   9 224.953 29.0271  33
   0  16  -9 226.814 20.8287  43
   0 -17   0 22.9153 41.4611  21
   0 -17   1 10087.3 387.736  21
   0 -17  -1 10743.7 387.753  21
   0 -17   2 60.9738 41.5871  21
   0 -17  -2 96.9775 41.4405  21
   0  17  -3 12085.4 412.423  24
   0 -17   3 11576.4 427.449  21
   0  17  -4 249.806 31.7642  24
   0 -17  -4 207.518 40.0384  47
   0 -17   4 275.394 45.7775  21
   0  17  -5 3887.84 145.520  24
   0 -17  -5 3387.84 153.023  47
   0 -17  -6 182.874 33.0267  47
   0  17  -6 211.465 25.1492  24
   0 -17  -7 534.320 42.3921  47
   0  17  -7 602.776 38.1681  43
   0  17  -8 246.659 21.8331  43
   0 -18   0 12661.3 449.729  21
   0 -18  -1 102.534 36.2146  21
   0 -18   1 49.4249 37.1663  21
   0  18  -2 12727.6 438.675  24
   0 -18   2 13152.1 456.240  21
   0  18  -3 255.417 30.0241  24
   0 -18   3 266.290 43.7170  21
   0  18  -4 7503.80 258.896  24
   0 -18   4 7164.97 270.363  21
   0  18  -5 342.641 28.9871  24
   0  18  -6 1394.15 63.6219  43
   0  18  -7 90.7144 14.1422  43
   0 -19   0 46.9769 29.8212  21
   0  19  -1 10278.8 355.491  24
   0 -19   1 10606.3 369.808  21
   0 -19  -1 10651.2 365.967  21
   0  19  -2 56.6483 18.1088  24
   0 -19   2 96.1075 31.7896  21
   0  19  -3 5774.90 206.215  24
   0 -19   3 6077.73 219.885  21
   0 -19   4 38.6511 24.9586  21
   0  19  -5 3084.69 113.959  43
   0 -19   5 3045.68 125.500  40
   0 -20   0 8595.12 295.780  21
   0 -20   1 24.1691 18.7925  40
   0 -20   1 20.3430 22.5650  21
   0 -20   2 4450.73 163.810  21
   0 -20   2 4438.77 167.726  40
  -1   0  15 442.087 34.5417   5
   1   0 -15 403.813 35.2822   7
   1   0 -14 6.97399 23.9088   7
   1   0 -14 18.0248 19.2737  24
   1   0 -13 8769.27 314.247  24
   1   0 -12 11.6306 25.5740  24
   1   0 -11 8121.80 303.857  31
   1   0 -11 8620.06 306.871  24
   1   0 -10-6.38577 24.9253  31
   1   0 -10 8.53226 24.3344  24
  -1   0   9 19785.1 728.426   4
   1   0  -9 16647.1 584.695  31
   1   0  -9 20822.2 745.358  13
   1   0  -9 17354.2 585.262  24
   1   0  -8 28.2000 45.3300  13
  -1   0   8 46.5069 53.0680   4
   1   0  -7 70799.9 2329.15  13
  -1   0   7 66525.2 2327.36   4
   1   0  -6 7.91138 53.2638  13
  -1   0   6 44.5835 63.7626   4
   1   0  -5 57331.9 1927.85  13
  -1   0   4 9.48662 26.8408   9
   1   0  -4-14.4932 29.4595  13
   1   0  -4 5.55563 22.6074  18
   1   0  -3 202751. 6560.95  14
   1   0  -3 201338. 6568.43  18
   1   0  -3 216756. 6592.68  13
  -1   0   3 206542. 6572.48   9
   1   0  -3 222743. 6595.21   1
  -1   0   2-2.70069 15.4775   9
   1   0  -2 11.3209 10.9126  11
   1   0  -2 17.6713 14.3789  13
   1   0  -2 19.0184 16.9152   1
  -1   0   1 2689.53 98.6765  19
   1   0  -1 2509.29 102.529   3
  -1   0   0 9.74160 9.35095  12
   1   0   0 14.5673 10.5287   3
   1   0   1 12119.8 408.293   2
   1   0   2 39.1657 24.3204   2
  -1   0  -2 7.18316 18.9762  15
   1   0   3 51482.8 1734.41   2
  -1   0  -3 52382.2 1718.91  15
   1   0   4 24.2546 49.3011   2
  -1   0  -4-6.81142 38.8532  15
   1   0   5 2068.84 189.109   2
  -1   0  -5 2675.13 173.373  16
   1   0   6 23.2155 67.3837   2
  -1   0  -6-15.6384 41.2933  16
   1   0   7 47755.3 1692.90   2
  -1   0  -7 45313.4 1610.64  16
  -1   0  -8 9.24854 45.6894  16
  -1   0  -8-7.69440 24.1869  43
  -1   0  -8 32.6644 26.5755  45
   1   0   8 63.2378 57.8451   2
  -1   0  -8 21.7075 20.5291  24
  -1   0  -9 26394.4 876.785  24
  -1   0  -9 28755.7 1020.77  16
   1   0   9 34293.5 1116.87   2
  -1   0  -9 25339.9 895.803  45
  -1   0  -9 25535.3 881.918  43
  -1   0  -9 31855.2 1044.26  13
  -1   0 -10 14.8991 29.0776  43
  -1   0 -10-3.36003 31.5762  45
   1   0  10 38.4543 56.9714   2
  -1   0 -10-10.0815 43.4706  13
  -1   0 -10-15.1949 25.4185  24
  -1   0 -11 4667.08 204.471  45
  -1   0 -11 4689.59 187.272  24
  -1   0 -12-10.4336 23.8080  24
   1   0  13 1753.65 92.3021   5
   1   0  14 11.0527 19.1845   5
   1   0  15 119.148 16.6378   5
   1   1 -15 18.5027 17.9090   7
   1  -1 -15 6.19923 18.1552   7
  -1  -1  15 14.5472 16.9358   5
  -1   1  15 26.5364 18.1555   5
   1   1 -14 1673.96 79.3137  24
   1   1 -14 1731.78 89.7775   7
   1  -1 -14 1591.69 87.4577   7
   1   1 -13 235.511 34.2346  24
   1  -1 -13 282.116 35.0450  24
   1   1 -12 7338.13 270.880  24
   1  -1 -12 7203.99 271.461  24
   1  -1 -11-4.68479 24.9970  24
   1   1 -11 13.7882 23.2388  24
   1   1 -10 10445.1 355.687  24
   1  -1 -10 10002.5 354.588  24
   1  -1 -10 9196.88 355.624  39
   1   1 -10 9954.40 353.210  31
   1  -1 -10 10065.6 355.260  31
   1   1 -10 10673.6 486.872  13
  -1   1   9 477.256 88.8357   4
  -1  -1   9 462.182 91.8358   4
   1  -1  -9 404.767 40.3075  41
   1  -1  -9 415.946 46.3924  39
   1   1  -9 381.122 42.0283  35
   1  -1  -9 374.793 39.8415  31
   1   1  -9 427.117 38.8442  31
   1   1  -9 414.096 84.5978  13
   1  -1  -9 414.543 39.6184  24
   1   1  -9 397.589 38.4027  24
   1   1  -8 40933.7 1472.66  13
   1  -1  -8 43112.1 1475.45  13
  -1  -1   8 40404.8 1465.40   4
  -1   1   8 40829.1 1467.33   4
   1  -1  -7-8.60667 47.3077  13
   1   1  -7 61.6450 56.1621  13
  -1   1   7-18.6663 60.3657   4
  -1  -1   7 8.97030 55.5487   4
   1   1  -6 63367.4 2004.30  13
   1  -1  -6 62892.1 2004.81  13
  -1   1   6 53956.0 2003.07   4
  -1  -1   6 54658.5 2002.21   4
   1   1  -5-32.3288 38.8075  13
  -1  -1   5 21.1571 45.2564   9
   1  -1  -5 6.62585 40.4047  13
  -1  -1   4 15786.1 609.526   9
   1   1  -4 18525.4 630.668  13
   1  -1  -4 18382.3 630.642  13
   1   1  -4 17426.5 599.173  14
   1   1  -4 16022.5 607.552  18
   1   1  -3 23738.1 821.340  18
   1   1  -3 24240.1 813.219  14
   1  -1  -3 25900.7 825.736  13
  -1  -1   3 23222.2 821.868   9
  -1   1   3 23616.8 798.281   9
   1   1  -3 25418.3 829.858  13
   1   1  -3 25865.7 831.969   1
   1  -1  -3 25896.5 832.598   1
   1   1  -2 1492.57 75.1673  18
  -1  -1   2 1444.28 76.5666   9
   1   1  -2 1555.58 76.0957  13
   1  -1  -2 1541.18 69.3610  13
   1  -1  -2 1595.88 73.7294   1
   1   1  -2 1646.73 74.2484   1
  -1  -1   1 382.302 29.7965  19
   1   1  -1 377.890 26.1104   3
   1  -1  -1 341.509 24.8562   3
   1   1   0 32415.4 1055.97  11
  -1  -1   0 33717.3 1047.91  10
   1   1   0 32001.5 1050.42   3
   1  -1   0 32646.7 1050.60   3
  -1  -1  -1 23970.5 815.360  12
   1  -1   1 25330.0 814.404   2
   1   1   1 25675.7 814.820   2
   1  -1   2 6121.87 233.977   2
   1   1   2 6056.18 234.372   2
  -1  -1  -2 5562.33 224.986  15
  -1   1  -2 5691.78 225.875  15
   1  -1   3 145.308 45.9943   2
   1   1   3 119.533 43.5673   2
  -1  -1  -3 120.160 37.3607  15
  -1   1  -3 111.943 39.4036  15
  -1   1  -4 51407.1 1614.42  15
  -1  -1  -4 50194.7 1609.96  15
   1   1   5 686.455 111.574   2
   1  -1   5 916.559 125.499   2
  -1   1  -5 819.863 98.4726  16
  -1  -1  -5 1034.57 105.624  16
   1   1   6 40066.7 1457.72   2
   1  -1   6 39104.8 1448.46   2
  -1   1  -6 39329.7 1382.81  16
  -1  -1  -6 39311.6 1384.55  16
   1   1   7 1333.73 160.839   2
   1  -1   7 1084.54 145.451   2
  -1  -1  -7 1215.58 126.253  16
  -1   1  -7 1172.58 122.835  16
  -1  -1  -8 46796.4 1539.33  24
  -1   1  -8 46131.4 1538.29  24
  -1   1  -8 56050.1 1701.10  16
  -1  -1  -8 54139.4 1696.62  16
  -1   1  -8 47540.1 1543.71  43
   1  -1   8 43762.2 1613.16  46
  -1   1  -8 46640.5 1558.64  45
  -1  -1  -8 46027.0 1543.13  43
   1   1   8 63078.0 1804.96   2
   1  -1   8 60432.0 1788.71   2
  -1   1  -8 60551.1 1724.17  13
  -1   1  -9 73.2526 26.3943  24
  -1  -1  -9 73.2503 27.0169  24
  -1  -1  -9 115.386 55.8701  16
  -1   1  -9 124.909 58.6405  16
   1  -1   9 76.2731 67.1755   2
   1   1   9 90.4070 65.3456   2
  -1   1  -9 82.2271 32.0708  45
  -1  -1  -9 69.6468 32.8928  45
  -1   1  -9 55.7728 27.2075  43
  -1  -1  -9 49.5665 26.6024  43
   1  -1   9 119.136 55.7759  46
  -1  -1  -9 128.634 59.4370  13
  -1   1  -9 129.059 57.6802  13
  -1   1 -10 12142.3 431.356  43
  -1   1 -10 11217.5 443.550  45
   1  -1  10 14103.0 606.041   2
   1   1  10 12711.8 591.915   2
  -1   1 -10 12959.5 556.009  13
  -1  -1 -10 12090.3 426.318  24
  -1   1 -10 12550.4 425.414  24
  -1   1 -11 62.1177 32.7224  45
  -1   1 -11 81.1648 27.3654  24
  -1  -1 -11 70.6049 25.0207  24
  -1   1 -12 2018.25 113.712  45
  -1  -1 -12 2231.84 103.297  24
  -1   1 -12 2133.93 101.427  24
   1  -1  13 20.0852 24.1824   5
   1   1  13 17.9475 24.5490   5
  -1   1 -13 13.2724 18.9337  24
   1  -1  14 1049.14 57.7805   5
   1   1  14 995.315 57.0444   5
   1   1  15 4.35377 11.0275   5
  -1  -2  15 371.902 31.4004   5
  -1   2  15 415.347 33.0772   5
   1  -2 -15 399.007 34.8497   7
   1   2 -15 419.253 34.2771   7
   1   2 -14 212.133 33.7477   7
   1  -2 -14 200.768 34.4801   7
   1   2 -14 183.930 26.5376  24
   1   2 -13 3186.13 135.855  24
   1   2 -12 930.700 62.7469  24
   1  -2 -12 905.680 64.1526  24
   1  -2 -11 7923.75 294.786  41
   1   2 -11 8143.04 292.631  24
   1  -2 -11 7816.59 293.173  24
   1  -2 -10 44.7190 32.4341  39
   1  -2 -10 43.6144 26.2689  24
   1   2 -10 167.262 30.2722  24
   1   2 -10 53.4840 48.9706  13
   1  -2 -10 42.5012 27.0262  41
  -1  -2   9 23719.8 820.531   4
  -1   2   9 23466.9 820.179   4
   1  -2  -9 19481.8 673.911  41
   1  -2  -9 20498.4 680.780  39
   1   2  -9 18958.4 672.598  35
   1   2  -9 19470.8 668.413  31
   1  -2  -9 19852.0 671.741  31
   1  -2  -9 20632.4 671.143  24
   1   2  -9 20555.7 670.370  24
   1   2  -9 21630.7 821.104  13
  -1  -2   8 394.379 82.0500   4
  -1   2   8 263.901 79.2389   4
   1   2  -8 240.086 72.3152  13
  -1   2   7 26302.4 981.694   4
  -1  -2   7 26039.2 974.917   4
   1   2  -7 25430.2 968.809  13
  -1  -2   6 97.7248 69.7952   4
  -1   2   6 174.671 69.4457   4
   1   2  -6 68.3733 49.9192  13
   1   2  -5 33018.4 1148.70  18
   1  -2  -5 32693.6 1148.73  13
   1   2  -4 147.679 40.7369  14
   1   2  -4 102.285 43.2540  18
  -1  -2   4 110.260 47.8679   9
   1   2  -4 195.294 44.7408  13
   1  -2  -4 103.166 38.8997  13
   1   2  -3 69294.7 2193.80  14
   1   2  -3 68245.8 2205.91  18
   1   2  -3 68525.5 2199.69   1
   1  -2  -3 71330.4 2203.15   1
  -1  -2   3 62445.5 2204.89   9
   1   2  -3 67980.2 2195.42  13
   1  -2  -3 67039.1 2181.10  13
   1   2  -2 1172.88 72.8661  18
   1   2  -2 1229.75 70.3271  14
   1  -2  -2 1264.19 65.3793   1
   1   2  -2 1264.05 64.6412   1
  -1  -2   2 1091.56 74.6435   9
   1  -2  -2 1251.54 45.8393  10
   1   2  -2 1188.19 66.1457  13
   1  -2  -2 1183.95 53.8266  13
   1   2  -1 8411.32 292.892  18
  -1  -2   1 8876.97 296.601  19
   1  -2  -1 8449.52 281.529   3
   1   2  -1 7984.84 280.788   3
  -1  -2   1 8359.32 295.670   9
   1   2   0 6271.15 211.965   3
   1  -2   0 6102.98 210.876   3
  -1  -2   0 5796.19 213.880   9
   1   2   0 6236.59 219.284  11
  -1  -2   0 6054.48 212.079  10
   1   2   1 4215.13 158.769   2
   1  -2   1 4507.94 160.098   2
   1   2   1 4275.08 162.180  11
  -1  -2  -1 4238.86 161.143  10
  -1  -2  -1 3898.14 164.065  12
  -1   2  -2 926.868 66.5075  15
  -1  -2  -2 1023.33 69.1834  15
   1   2   2 1027.25 68.6377   2
   1  -2   2 1110.53 70.2610   2
  -1  -2  -3 90943.2 3011.81  15
  -1   2  -3 92475.8 3014.12  15
   1   2   3 93546.7 3018.30   2
   1  -2   3 94706.2 3013.50   2
   1   2   4 402.197 75.0539   2
   1  -2   4 385.691 75.4768   2
  -1   2  -5 70192.1 2221.21  17
  -1  -2  -5 70095.8 2250.67  16
  -1   2  -5 62925.9 2237.29  16
   1  -2   5 69408.1 2288.18   2
   1   2   5 61671.5 2282.56   2
  -1   2  -6 19.2080 33.8251  17
  -1   2  -6 7.72250 39.9344  16
  -1  -2  -6 54.2654 48.0144  16
   1  -2   6 42.4151 61.5625   2
   1   2   6 56.2005 55.5327   2
  -1   2  -7 47320.7 1676.90  16
  -1  -2  -7 47715.5 1679.28  16
   1  -2   7 50700.6 1745.32   2
   1   2   7 48877.1 1749.13   2
  -1   2  -8 319.861 33.0507  24
  -1  -2  -8 298.719 35.2076  24
  -1   2  -8 480.565 85.2346  16
  -1  -2  -8 436.185 79.6046  16
  -1   2  -8 279.410 35.1119  43
   1  -2   8 323.119 76.8810  46
  -1   2  -8 317.343 72.5434  13
   1  -2   8 302.756 88.1400   2
   1   2   8 376.711 93.3349   2
  -1   2  -9 21390.7 697.790  24
  -1  -2  -9 20971.2 699.346  24
  -1   2  -9 20561.3 820.701  16
  -1  -2  -9 21139.7 825.688  16
  -1   2  -9 23701.5 851.182  13
   1  -2   9 24238.2 898.789   2
   1   2   9 23952.7 902.965   2
  -1   2  -9 20774.5 702.758  43
  -1   2  -9 19580.3 717.605  45
   1  -2   9 19143.5 775.303  46
  -1   2 -10 6.29025 22.3777  24
  -1  -2 -10 6.70747 23.4936  24
   1   2  10 12.7785 53.3507   2
   1  -2  10 24.9785 50.3753   2
  -1   2 -10-4.90633 26.0468  43
  -1   2 -10 34.6797 32.8058  45
   1  -2  10 49.0878 60.4756  46
  -1   2 -11 8342.31 292.703  24
  -1  -2 -11 8285.23 294.744  24
  -1   2 -11 8096.99 297.661  43
  -1   2 -11 7388.36 309.137  45
   1  -2  11 7202.04 354.040  46
  -1   2 -12 350.389 37.0929  24
  -1   2 -12 278.319 44.3080  45
   1  -2  12 255.346 68.4986  46
  -1   2 -13 2652.36 109.463  24
   1  -2  13 2652.85 118.168   5
   1   2  13 2388.39 116.845   5
  -1   2 -13 2574.59 121.434  45
   1  -2  14-1.48740 17.7099   5
   1   2  14-9.08898 17.7383   5
   1   2  14 13.4449 17.6406  23
  -1   3  15 1.16954 16.1456   5
  -1  -3  15 6.91417 15.3656   5
   1   3 -15-5.32797 16.3715   7
   1  -3 -15 9.53444 17.2485   7
   1   3 -14 609.755 41.0982  24
   1   3 -14 506.441 44.7128   7
   1  -3 -14 565.331 47.2271   7
   1   3 -13 154.200 29.4158  24
   1  -3 -13 154.155 36.9000   7
   1   3 -13 113.041 33.5238   7
   1   3 -12 7294.55 264.575  24
   1  -3 -12 7322.89 265.756  24
   1  -3 -12 7055.19 266.073  41
   1  -3 -11 777.244 58.6714  24
   1   3 -11 836.388 59.0145  24
   1  -3 -11 743.626 60.1005  41
   1  -3 -10 24028.6 827.833  41
   1   3 -10 23594.9 960.979  13
   1   3 -10 25218.1 823.943  24
   1  -3 -10 25593.9 826.549  24
   1   3  -9 60.2697 23.5019  24
   1  -3  -9 60.3985 24.7555  24
   1  -3  -9 61.6894 26.0277  41
   1  -3  -9 61.0107 33.8457  39
   1   3  -9 82.4192 54.4443  13
  -1   3   9 116.369 59.1688   4
   1   3  -8 50658.0 1853.55  13
  -1   3   8 54048.9 1862.38   4
  -1  -3   8 56172.4 1858.49   4
   1   3  -7 395.313 77.8973  13
  -1   3   7 553.909 93.5379   4
  -1  -3   7 547.863 96.4668   4
   1   3  -6 41594.2 1495.10  13
  -1   3   6 42212.1 1532.77   4
  -1  -3   6 44454.5 1532.26   4
   1   3  -6 45471.1 1519.06  18
  -1  -3   5 78.9587 60.9502   9
   1   3  -5 48.8173 38.9519  13
  -1  -3   5 16.1086 74.7070   4
  -1   3   5-25.3268 81.4149   4
   1   3  -5 111.807 44.4357  14
   1   3  -5 51.0618 50.9877  18
   1   3  -4 12397.0 464.810  13
  -1  -3   4 11281.4 489.607   9
   1   3  -4 12603.3 488.313  18
   1   3  -4 12038.6 465.479  14
   1   3  -3 623.286 56.8100  13
  -1  -3   3 696.904 84.3703   9
   1   3  -3 562.533 61.6009   1
   1  -3  -3 684.319 69.3949   1
   1   3  -3 751.242 66.6710  14
   1   3  -3 770.842 76.3601  18
  -1  -3   2 30730.2 1104.59   9
   1  -3  -2 33396.9 1070.88   1
   1   3  -2 33010.8 1069.48   1
   1   3  -2 32661.0 1086.11  14
   1   3  -2 33706.6 1092.80  18
  -1  -3   1 8.08113 27.5553   9
   1  -3  -1 13.7307 8.67761  12
   1  -3  -1 30.0661 12.2406   3
   1   3  -1 24.7729 11.4749   3
   1   3  -1 34.8639 18.6396  18
  -1  -3   1 13.7077 23.3731  19
  -1  -3   0 8566.24 313.130   9
  -1  -3   0 8611.61 305.321  10
   1   3   0 8979.55 312.623  11
   1  -3   0 9120.97 299.474   3
   1   3   0 9164.87 300.207   3
  -1  -3   0 8712.55 322.835  19
  -1  -3  -1 78.8532 24.9524  12
   1   3   1 81.7861 20.3683  11
  -1  -3  -1 78.2166 18.5073   9
  -1  -3  -1 96.5934 20.3261  10
   1  -3   1 129.160 18.8012   2
   1   3   1 107.179 17.4442   2
  -1  -3  -2 31051.8 903.519  10
  -1  -3  -2 28428.3 909.575  12
   1   3   2 27585.3 903.042   2
   1  -3   2 28408.4 903.016   2
  -1   3  -2 23557.5 906.756  15
  -1  -3  -2 24022.4 906.287  15
   1   3   3 4847.48 226.169   2
   1  -3   3 5006.01 224.194   2
  -1  -3  -3 4486.91 233.303  15
  -1   3  -3 4405.38 233.619  15
   1  -3   4 71312.4 2362.61   2
   1   3   4 66929.8 2364.42   2
  -1   3  -4 75371.7 2353.28  17
   1  -3   5 197.164 66.3459   2
   1   3   5 79.3279 52.9967   2
  -1   3  -5 27.7044 46.1331  16
  -1   3  -5 68.1328 41.2804  17
  -1  -3  -5 260.081 63.9259  16
   1   3   6 58721.8 2127.02   2
   1  -3   6 61829.6 2123.66   2
  -1   3  -6 59558.0 2062.92  17
  -1  -3  -6 64348.1 2092.95  16
  -1   3  -6 64100.2 2089.53  16
  -1  -3  -7 1098.15 86.6648  52
  -1   3  -7 1094.59 119.924  16
  -1   3  -7 1146.57 105.792  17
  -1  -3  -7 1168.92 121.590  16
  -1   3  -7 1133.05 121.737  13
   1  -3   7 1229.93 140.445   2
   1   3   7 1150.65 141.589   2
  -1  -3  -8 18008.3 643.494  24
  -1  -3  -8 21568.8 780.486  16
  -1   3  -8 20113.8 772.007  16
  -1   3  -8 21632.2 785.374  13
   1  -3   8 22887.9 837.165   2
   1   3   8 19971.1 822.978   2
   1  -3   8 19211.1 735.266  46
  -1   3  -8 19421.1 648.192  43
  -1  -3  -9 599.935 48.1504  24
  -1   3  -9 601.219 47.1833  24
  -1   3  -9 656.606 99.4489  13
   1  -3   9 656.936 116.817   2
   1   3   9 694.534 118.029   2
   1  -3   9 722.628 99.6059  46
  -1   3  -9 701.174 54.5484  43
  -1   3 -10 10923.5 370.479  24
  -1  -3 -10 10608.8 373.322  24
   1   3  10 10286.0 519.916   2
   1  -3  10 11740.6 537.476   2
  -1   3 -10 10281.0 374.954  43
   1  -3  10 9706.21 445.021  46
  -1   3 -10 10190.7 391.956  45
  -1   3 -11 16.6042 22.4935  24
  -1   3 -11 22.1822 25.9031  43
   1  -3  11 20.6166 56.9056  46
  -1   3 -11 20.7845 32.5597  45
  -1   3 -12 5885.44 213.751  24
   1   3  12 5983.24 228.344   5
   1  -3  12 6087.01 227.174   5
  -1   3 -12 4946.87 226.443  45
   1  -3  12 5069.99 267.302  46
  -1   3 -13 10.6788 18.3158  24
   1  -3  13 33.4441 23.0915   5
   1   3  13 4.23162 23.0375   5
  -1   3 -13-2.39332 23.7884  45
   1  -3  14 778.983 46.2790   5
   1   3  14 679.960 44.9994   5
   1   3  14 766.475 47.7426  23
   1   4 -15 794.456 39.9500  24
   1   4 -14 207.323 25.4353  24
   1  -4 -14 184.015 30.7236   7
   1  -4 -13 3902.32 160.257  41
   1   4 -13 4144.14 158.518  24
   1  -4 -13 4265.60 172.350   7
   1   4 -12 376.981 40.2194  24
  -1  -4  12 328.348 73.2191  46
   1  -4 -12 320.118 42.5749  41
   1   4 -11 11670.8 409.514  24
   1  -4 -11 11676.4 416.082  41
   1  -4 -10 458.541 48.4104  41
   1   4 -10 393.471 41.8948  24
   1  -4 -10 384.431 42.2950  24
   1  -4  -9 24016.0 824.178  39
   1  -4  -9 24378.7 820.678  41
   1   4  -9 25548.1 960.172  13
   1   4  -9 25314.0 813.405  24
   1  -4  -9 24489.9 814.756  24
   1  -4  -8 15.5030 19.6703  24
   1   4  -8 44.9333 22.6375  24
   1  -4  -8 39.9270 26.2367  41
   1  -4  -8 19.8667 29.4594  39
   1   4  -8-9.49357 42.2039  13
  -1   4   8 27.8002 58.2535   4
  -1  -4   8 53.3367 55.8823   4
  -1   4   7 62636.2 2104.11   4
  -1  -4   7 64949.7 2100.93   4
   1   4  -6 350.731 66.4723  13
  -1  -4   6 358.445 79.2114   4
  -1   4   6 388.688 86.8539   4
   1   4  -6 363.784 73.2549  14
   1   4  -6 422.578 84.6323  18
   1   4  -5 21618.0 827.661  13
  -1  -4   5 21517.7 862.982   9
  -1   4   5 22025.2 875.314   4
  -1  -4   5 23574.8 874.341   4
   1   4  -5 24671.4 852.245  14
   1   4  -5 25191.8 879.674  18
   1   4  -4 745.442 74.8626  13
  -1  -4   4 594.598 98.1844   9
   1   4  -4 768.079 83.6269  14
   1   4  -4 806.604 94.7163  18
   1   4  -3 2814.01 143.255  13
  -1  -4   3 2925.36 193.320   9
   1   4  -3 3128.29 170.725  18
   1   4  -3 3084.59 161.865  14
  -1  -4   2 9570.30 410.130   9
   1  -4  -2 10022.7 359.793   1
   1   4  -2 10138.0 380.696  18
   1   4  -2 10234.0 376.130  14
  -1  -4   1 4374.76 197.335   9
  -1   4   1 3486.08 149.827  17
  -1  -4   1 4485.21 175.525  19
   1   4  -1 3897.41 164.030  18
  -1   4   1 3608.82 144.633  14
  -1  -4   0 1780.59 104.370   9
   1   4   0 1708.16 88.2457  11
   1  -4   0 1821.14 71.8540   3
  -1  -4   0 1846.60 102.003  19
  -1   4   0 1555.74 96.7450  17
   1   4   1 35593.4 1141.62  11
  -1  -4  -1 35888.0 1138.25  10
  -1  -4  -1 35450.5 1150.11  12
  -1  -4  -1 35777.2 1143.11   9
   1  -4   1 35614.8 1126.58   2
  -1  -4  -2 274.133 39.6324  12
   1   4   2 372.841 36.0336  11
  -1  -4  -2 291.940 34.0382  10
   1  -4   2 336.527 35.7012   2
  -1  -4  -2 299.227 43.5247  15
  -1   4  -2 279.314 47.8232  17
  -1   4  -2 265.591 42.9230  15
  -1  -4  -3 71578.8 2017.24  10
   1  -4   3 61524.8 2022.54   2
   1   4   3 58518.8 2023.62   2
  -1  -4  -3 51100.0 2046.03  15
  -1   4  -3 65398.4 2059.33  17
  -1  -4  -4 1021.28 75.2639  10
   1  -4   4 1032.65 93.9770   2
   1   4   4 798.297 89.0884   2
  -1  -4  -4 1102.73 107.765  16
  -1   4  -4 997.045 95.4635  17
  -1   4  -4 784.632 90.8087  16
  -1  -4  -5 61300.6 2085.80  10
   1  -4   5 65237.0 2150.89   2
   1   4   5 60386.5 2149.36   2
  -1   4  -5 64808.2 2132.57  17
  -1   4  -5 64157.1 2139.07  16
  -1  -4  -5 69674.2 2150.96  16
  -1   4  -6 1542.17 129.688  13
  -1  -4  -6 1060.96 94.2060  10
   1   4   6 1344.65 139.698   2
   1  -4   6 1368.96 136.693   2
  -1   4  -6 1505.20 129.349  16
  -1  -4  -6 1294.80 124.721  16
  -1   4  -6 1329.30 117.746  17
  -1   4  -7 25884.6 925.107  16
  -1  -4  -7 26629.5 933.225  16
  -1   4  -7 24047.3 897.698  17
  -1   4  -7 26010.0 928.975  13
   1  -4   7 26864.4 967.547   2
   1   4   7 25887.9 971.344   2
  -1   4  -8 430.038 40.0303  43
   1  -4   8 521.660 92.3909  46
  -1  -4  -8 382.393 37.6263  24
  -1  -4  -8 438.602 78.5498  16
  -1   4  -8 569.199 89.2039  13
   1  -4   8 413.609 91.1638   2
   1   4   8 432.107 95.9842   2
  -1   4  -9 7850.47 388.564  13
  -1   4  -9 7470.42 272.259  24
  -1   4  -9 7565.18 279.485  43
   1  -4   9 7603.53 359.106  46
  -1   4 -10 1536.12 79.5968  24
  -1   4 -10 1515.38 98.0280  45
   1  -4  10 1375.92 131.454  46
  -1   4 -10 1347.63 82.1792  43
  -1   4 -11 3969.28 159.994  24
   1  -4  11 3803.53 224.214  46
  -1   4 -11 4112.02 167.232  43
  -1   4 -11 3813.70 179.034  45
  -1   4 -12 59.3788 21.9961  24
   1  -4  12 37.4743 28.2853   5
   1   4  12 38.1259 28.5136   5
  -1   4 -12 60.6607 31.0539  45
  -1   4 -12 39.1552 23.8456  43
   1  -4  12 54.3472 53.3031  46
   1   4  13 1958.58 96.0962   5
   1  -4  13 2180.19 98.5716   5
  -1   4 -13 1949.69 101.137  45
   1   4  14 44.1556 19.7384  23
   1   5 -15 7.94066 10.8303  24
   1   5 -14 1175.20 58.1115  24
  -1  -5  14 1074.00 86.2423  46
   1   5 -13 52.8605 22.7541  24
  -1  -5  13 5.07596 43.4519  46
   1  -5 -13 44.2212 27.5554  41
   1   5 -12 5848.85 213.268  24
   1  -5 -12 5570.13 219.531  41
   1   5 -11 608.051 49.5378  24
   1  -5 -11 710.339 58.8802  41
   1   5 -10 11236.8 386.867  24
   1  -5 -10 10721.1 394.059  41
   1   5  -9 1000.91 71.6566  49
   1  -5  -9 919.187 65.1588  41
   1   5  -9 838.252 119.663  13
   1   5  -9 889.060 58.8104  24
   1   5  -8 38539.4 1279.19  49
   1  -5  -8 38983.4 1270.48  41
   1   5  -8 38721.1 1261.55  24
   1  -5  -8 38986.5 1264.30  24
   1   5  -8 40887.1 1405.77  13
   1  -5  -8 39586.6 1276.74  39
   1   5  -7 1320.47 140.677  18
   1   5  -7 1279.21 128.066  13
   1   5  -6 16620.9 632.536  14
   1   5  -6 16464.5 652.998  18
   1   5  -5 3439.21 206.367  14
   1   5  -5 3648.51 225.714  18
   1   5  -4 14849.9 573.545  18
   1   5  -4 14756.9 553.354  14
   1   5  -4 12920.7 518.308  13
  -1  -5   4 14325.8 594.554   9
   1   5  -3 446.142 70.1411  18
   1   5  -3 535.656 68.6173  14
  -1  -5   3 485.488 97.9874   9
   1   5  -2 1442.29 103.656  14
  -1  -5   2 1438.54 142.204   9
   1  -5  -1 890.718 61.6330  19
  -1  -5   1 805.736 72.0811  19
   1   5  -1 772.097 62.7278  18
  -1  -5   1 912.085 101.985   9
  -1  -5   0 12554.0 442.204  19
   1   5   0 12135.1 421.951  11
  -1  -5   0 12646.9 464.482   9
  -1   5  -1 28.9287 27.1230  17
  -1  -5  -1 42.1751 25.5964  12
  -1  -5  -1 26.9063 16.9589  10
   1   5   1 53.8692 21.3122  11
  -1   5  -2 52621.3 1693.16  17
  -1  -5  -2 49045.9 1661.66  12
  -1  -5  -2 49044.5 1646.20  10
   1   5   2 52995.3 1648.61  11
  -1   5  -3 134.642 43.9042  17
  -1   5  -3 190.698 40.9192  13
  -1  -5  -3 157.444 32.2150  10
  -1   5  -4 72544.7 2361.19  17
  -1   5  -4 75196.5 2346.83  13
  -1  -5  -4 68097.7 2305.31  10
  -1   5  -5 514.512 73.7338  17
  -1  -5  -5 666.250 66.3610  10
  -1   5  -5 753.512 83.1878  13
  -1   5  -6 27884.8 977.108  17
  -1   5  -6 30694.0 994.224  13
  -1   5  -7 37.1022 19.0002  43
  -1  -5  -7 85.1717 42.3770  52
  -1   5  -7 42.8378 34.4468  17
   1  -5   7 43.6289 31.4149  28
  -1   5  -7 40.0461 36.6558  13
   1  -5   8 24091.5 894.136  28
  -1   5  -8 29060.2 1014.49  13
  -1   5  -8 28128.2 886.377  43
  -1  -5  -8 26383.5 896.019  41
   1  -5   8 30567.5 999.547  46
  -1   5  -9 1526.35 145.238  13
  -1  -5  -9 1383.56 87.4005  41
   1  -5   9 1424.67 135.728  46
  -1   5  -9 1409.08 79.7880  43
  -1   5 -10 9048.20 323.406  24
   1  -5  10 9470.38 413.751  46
  -1   5 -10 9115.97 331.807  43
  -1   5 -11 435.000 38.8160  24
  -1   5 -11 397.824 42.9274  43
  -1   5 -11 411.463 51.1977  45
   1  -5  11 314.856 71.1559  46
  -1   5 -12 1785.01 106.580  45
  -1   5 -12 2012.44 98.3414  43
   1  -5  12 2039.30 146.711  46
  -1   5 -13 31.1814 23.9089  45
   1   5  14 477.407 36.6967  23
   1   6 -14 25.2567 15.8427  24
  -1  -6  14 14.2831 35.0757  46
   1   6 -13 2797.03 113.592  24
   1  -6 -13 2590.97 118.707  41
  -1  -6  13 2464.12 154.239  46
   1   6 -12 85.1125 26.3167  24
   1  -6 -12 50.1334 27.7808  41
  -1  -6  12 102.089 57.5818  46
   1   6 -11 6246.65 231.437  24
   1  -6 -11 5953.29 239.690  41
   1   6 -10 2020.15 100.101  24
   1  -6 -10 2152.35 110.268  41
   1   6  -9 11833.3 434.937  49
   1   6  -9 12145.6 418.220  24
   1  -6  -9 12246.6 428.261  41
   1   6  -8 724.069 106.576  13
   1   6  -8 824.382 65.4197  49
   1  -6  -8 777.798 56.8919  41
  -1  -6   8 730.775 56.8201  34
  -1  -6   8 679.271 59.3658  28
   1   6  -8 790.880 52.5421  24
   1   6  -7 42022.9 1376.49  18
   1   6  -7 33905.3 1308.55  13
   1   6  -6 1489.73 149.610  18
   1   6  -6 1390.25 124.264  13
   1   6  -5 35207.6 1171.79  14
   1   6  -5 37367.3 1201.30  18
   1   6  -4 493.918 76.0797  14
   1   6  -4 476.991 82.7272  18
   1   6  -3 48135.4 1697.55  18
   1   6  -3 49765.1 1689.90  14
   1   6  -2 3048.88 170.275  18
   1   6  -2 3187.41 169.558  14
  -1  -6   2 3565.11 227.445   9
   1   6  -1 1694.42 106.546  18
  -1  -6   1 1887.05 121.150  19
  -1  -6   1 2029.09 159.391   9
  -1   6   0 1823.95 103.146  14
  -1  -6   0 2024.08 126.049  19
  -1   6   0 1864.61 103.702  17
   1   6   0 2167.58 111.787  11
  -1   6  -1 5897.40 260.048  17
  -1  -6  -1 6473.90 259.263  12
   1   6   1 6221.78 245.429  11
  -1   6  -2 1603.45 111.476  17
  -1  -6  -2 1422.94 99.8042  12
  -1  -6  -2 1477.08 88.9307  10
  -1   6  -3 38860.5 1331.50  17
  -1  -6  -3 39114.1 1289.93  10
  -1   6  -4 422.707 64.7861  17
  -1  -6  -4 292.210 45.8334  10
  -1   6  -5 62849.9 1951.35  17
  -1  -6  -5 54872.7 1895.11  10
  -1   6  -6 134.027 45.1571  17
  -1   6  -6 116.484 41.9667  13
  -1   6  -7 22042.5 775.677  14
   1  -6   7 19554.3 692.822  28
  -1   6  -7 20612.6 675.250  43
  -1  -6  -7 19511.2 686.522  41
  -1   6  -7 22267.0 787.836  13
   1  -6   8 71.9289 39.7475  28
  -1   6  -8 60.3745 46.5279  13
   1  -6   8 77.4508 70.8703  46
  -1  -6  -8 70.9937 32.1647  41
  -1   6  -8 51.6808 23.9762  43
  -1   6  -9 28271.0 1116.02  13
   1  -6   9 32530.6 1106.65  46
  -1  -6  -9 29983.2 1015.71  41
  -1   6  -9 30872.7 1002.91  43
  -1  -6 -10 465.545 53.3291  41
  -1   6 -10 526.252 46.5284  43
  -1   6 -10 582.333 45.3653  24
  -1   6 -11 3874.98 156.351  43
  -1   6 -11 3456.34 167.009  45
   1  -6  11 3656.80 212.854  46
  -1   6 -12 16.6727 26.6595  45
   1  -6  12 57.0578 51.1097  46
  -1   6 -12 62.4674 22.9963  43
  -1   6 -13 2281.17 106.569  45
   1   6  14 1.26996 15.3058  23
  -1  -7  14 710.995 67.9322  46
   1   7 -14 916.297 45.5491  24
  -1  -7  13-18.6877 44.7635  46
   1  -7 -13 19.7458 23.7037  41
   1   7 -13 21.9253 21.6631  45
   1   7 -13-3.02109 17.0797  24
  -1  -7  12 7007.07 325.191  46
   1  -7 -12 7364.48 275.956  41
   1   7 -12 7395.42 264.523  24
   1  -7 -11 298.366 43.2290  41
   1   7 -11 214.964 32.8969  24
   1  -7 -10 5127.71 208.011  41
   1   7 -10 4956.49 195.101  24
   1   7  -9 57.4311 32.1001  49
   1  -7  -9 18.5209 29.6615  41
  -1  -7   9 44.1328 31.1257  34
  -1  -7   9 60.4033 36.1450  28
   1   7  -9 20.2042 23.1792  24
   1   7  -8 30654.1 1012.66  49
   1  -7  -8 30974.3 999.981  41
  -1  -7   8 29110.3 995.454  34
  -1  -7   8 27832.7 1001.73  28
   1   7  -8 31334.8 990.918  24
   1   7  -7 1576.65 81.6074  42
   1  -7  -7 1568.66 82.7859  41
  -1  -7   7 1608.91 90.7564  34
   1   7  -7 1640.53 95.0747  49
   1   7  -7 1743.52 159.896  14
   1   7  -7 1522.59 77.7971  24
   1   7  -6 30333.5 1139.01  18
   1   7  -6 30116.6 1118.73  14
   1   7  -5 145.082 60.9593  18
   1   7  -5 139.255 55.6845  14
   1   7  -4 96337.7 3191.62  18
   1   7  -4 96306.4 3174.19  14
   1   7  -3 4085.37 222.487  14
   1   7  -3 4066.97 230.329  18
  -1  -7   2 1800.34 135.313  19
   1   7  -2 1740.41 124.751  18
   1   7  -1 2237.95 132.224  18
  -1  -7   1 2378.15 152.239  19
  -1   7   0 11260.4 422.239  14
  -1  -7   0 11759.9 455.948  19
   1   7   0 11546.9 429.106  11
  -1   7  -1 6830.86 291.714  14
  -1  -7  -1 7448.68 296.760  12
   1   7   1 6989.83 280.384  11
  -1   7  -2 1619.02 114.864  17
  -1   7  -2 1783.25 117.553  14
  -1  -7  -2 1699.60 114.975  12
  -1   7  -3 2651.05 165.272  17
  -1   7  -3 3027.33 167.838  14
  -1  -7  -3 2602.47 138.982  10
  -1   7  -4 20839.0 712.663  14
  -1   7  -4 19484.3 712.677  17
  -1   7  -5 102.313 39.0024  17
  -1   7  -5 72.4577 36.9967  14
  -1   7  -6 19461.6 694.474  14
  -1  -7  -6 16728.4 602.925  41
   1  -7   6 17820.3 617.169  28
  -1   7  -6 18578.2 617.783  49
   1  -7   7 991.800 78.0007  28
  -1   7  -7 1111.90 63.9494  43
  -1  -7  -7 1091.43 74.0111  41
  -1   7  -7 961.851 107.073  14
   1  -7   8 36802.1 1289.42  28
  -1   7  -8 39816.8 1273.57  43
  -1  -7  -8 37811.4 1286.42  41
  -1   7  -8 41450.2 1387.96  14
  -1  -7  -9 116.703 38.6855  41
   1  -7   9 116.662 73.6089  46
  -1   7  -9 54.2673 26.7020  43
  -1   7 -10 7150.33 267.591  43
   1  -7  10 7285.07 345.460  46
   1  -7  11-6.53053 55.4331  46
  -1   7 -11 18.6808 29.0699  45
  -1   7 -11 17.0619 20.1799  43
  -1   7 -12 2330.69 102.124  43
  -1   7 -12 2168.00 111.761  45
   1  -7  12 2203.71 148.079  46
   1   7  13 16.2348 20.1163  23
  -1   7 -13 1.91157 19.9805  45
   1   7  14 150.830 20.4053  23
   1   8 -14 41.6983 13.4278  24
  -1  -8  14 43.9964 33.0366  46
   1   8 -13 2125.25 86.5899  24
  -1  -8  13 2165.82 129.215  46
   1   8 -12 52.0376 21.2210  24
  -1  -8  12 27.9660 55.2850  46
   1  -8 -12 62.0603 28.4696  41
   1   8 -11 9190.88 324.010  24
   1  -8 -11 9017.96 336.611  41
   1  -8 -10 64.7673 30.7722  41
  -1  -8  10 90.5449 39.3881  28
   1   8 -10 95.8817 26.3374  24
   1   8  -9 8957.21 330.302  49
   1  -8  -9 8927.51 320.539  41
  -1  -8   9 7739.47 308.622  34
  -1  -8   9 8037.15 320.450  28
   1   8  -9 9283.55 311.203  24
   1   8  -8 519.394 57.0461  49
   1  -8  -8 527.283 50.1549  41
   1   8  -8 485.177 102.294  18
  -1  -8   8 501.531 53.4218  34
  -1  -8   8 428.210 56.5970  28
   1   8  -8 446.523 42.0392  24
   1   8  -7 32494.4 1110.18  49
   1  -8  -7 31810.4 1091.78  41
   1   8  -7 32918.2 1091.90  42
   1   8  -7 41514.3 1279.03  14
   1   8  -7 39786.8 1294.23  18
  -1  -8   7 33758.5 1099.94  34
  -1  -8   7 32030.5 1103.94  28
   1   8  -7 34542.0 1088.75  24
  -1  -8   6 4740.01 190.183  34
   1   8  -6 4406.77 176.624  42
   1  -8  -6 4280.56 173.591  41
   1   8  -6 4286.35 173.220  20
   1   8  -6 4556.92 173.276  24
   1   8  -5 39634.5 1413.48  14
   1   8  -5 39409.7 1428.98  18
   1   8  -4 10105.3 453.240  14
   1   8  -4 10214.3 466.242  18
   1   8  -3 33735.1 1196.17  18
   1   8  -2 2810.75 174.756  18
  -1  -8   2 3338.60 199.658  19
  -1  -8   1 1267.50 117.131  19
  -1  -8   0 466.368 75.3822  19
   1   8   0 501.233 58.5287  11
  -1   8  -1 1936.96 126.204  14
  -1  -8  -1 2114.76 132.759  12
  -1   8  -2 1159.95 96.2303  14
  -1  -8  -2 1087.19 94.6405  12
  -1   8  -3 7477.42 330.699  14
  -1   8  -4 2094.95 147.211  14
  -1   8  -5 33659.2 1190.31  14
  -1  -8  -6 268.961 39.5760  41
  -1   8  -6 315.392 45.5483  49
   1  -8   6 245.574 48.9050  28
   1  -8   7 14461.5 533.470  28
  -1  -8  -7 14408.8 523.942  41
  -1   8  -7 15748.3 620.395  14
   1  -8   8 1205.04 89.6200  28
  -1   8  -8 1258.44 73.6360  43
  -1   8  -8 1118.06 123.527  14
  -1   8  -9 13608.7 478.454  43
   1  -8   9 14990.2 579.832  46
  -1   8 -10 108.530 27.6539  43
   1  -8  10 128.958 70.8684  46
  -1   8 -11 2058.04 112.766  45
   1  -8  11 2351.51 158.690  46
  -1   8 -11 2152.62 100.932  43
  -1   8 -12 26.4339 24.7223  45
   1  -8  12 15.0882 42.6956  46
  -1   8 -12 23.1325 18.7800  43
   1   8  13 1311.81 67.1662  23
  -1   8 -13 1257.14 67.5092  45
  -1  -9  14 410.426 44.1452  46
   1   9 -13 11.9094 14.9750  24
  -1  -9  13 3.90122 36.9037  46
   1   9 -13 9.04718 18.8129  45
   1   9 -12 4546.45 167.632  24
  -1  -9  12 3949.96 214.654  46
  -1  -9  11 75.2436 58.9428  46
   1  -9 -11 55.0868 31.2660  41
   1   9 -11 28.1319 20.6670  24
  -1  -9  11 74.4832 36.0210  28
   1  -9 -10 9616.05 341.974  41
   1   9 -10 9479.05 327.395  24
   1   9  -9 88.6699 35.6752  49
   1  -9  -9 44.1375 30.7974  41
   1   9  -9 57.9644 24.0825  43
  -1  -9   9 11.9033 32.5978  34
  -1  -9   9 68.7772 39.5084  28
   1   9  -9 35.2308 23.2657  24
   1   9  -8 20970.5 720.870  49
   1  -9  -8 20918.5 706.583  41
   1   9  -8 22540.0 869.761  18
  -1  -9   8 19871.5 704.175  34
  -1  -9   8 20082.1 713.320  28
   1   9  -8 22018.1 699.116  24
   1   9  -7 1150.66 82.7210  49
   1  -9  -7 992.951 66.5563  41
   1   9  -7 1059.29 66.5988  42
   1   9  -7 1016.64 135.614  18
  -1  -9   7 963.462 73.9506  34
  -1  -9   7 1069.58 79.3495  28
   1   9  -7 925.852 61.2017  24
   1   9  -6 10657.4 377.721  42
   1  -9  -6 10413.5 374.281  41
   1   9  -6 10083.3 372.688  20
  -1  -9   6 11364.4 389.727  34
   1   9  -6 10304.6 395.244  49
   1   9  -6 11290.4 374.275  24
  -1  -9   5 2299.13 114.670  34
   1   9  -5 2153.33 186.657  18
   1   9  -5 1970.36 99.0191  42
   1  -9  -4 18793.5 690.758  51
   1   9  -4 20458.0 779.976  18
   1   9  -3 9915.48 435.446  18
  -1  -9   3 9256.35 444.326  19
  -1  -9   2 2740.81 191.975  19
   1   9  -2 2513.03 166.673  18
   1   9  -1 1100.17 99.9868  11
  -1  -9   1 1166.62 122.076  19
  -1  -9   0 471.109 66.7072  12
   1   9   0 474.687 60.1475  11
  -1  -9   0 420.699 77.7604  19
  -1  -9  -1 1081.34 97.6433  12
  -1  -9  -2 13533.6 522.874  12
  -1   9  -2 13339.5 526.395  14
  -1   9  -3 1110.63 105.082  14
  -1   9  -4 36036.0 1264.07  14
  -1   9  -5 194.971 41.8289  49
   1  -9   5 208.397 51.0626  28
  -1   9  -5 249.826 61.0494  14
   1  -9   6 14560.5 527.288  28
  -1   9  -6 14455.2 524.341  49
  -1   9  -6 15842.9 615.846  14
  -1   9  -7 423.429 80.8000  14
   1  -9   7 302.654 55.2869  28
   1  -9   8 19377.6 711.782  28
  -1   9  -8 20952.6 694.693  43
   1  -9   9 3077.56 154.429  33
   1  -9   9 3389.31 214.184  46
  -1   9  -9 3262.95 139.611  43
   1  -9  10 5574.39 229.455  33
   1  -9  10 6157.26 293.940  46
  -1   9 -10 5671.92 217.413  43
  -1   9 -11 175.400 34.1471  45
   1  -9  11 92.8919 57.5566  46
  -1   9 -11 148.951 26.3701  43
  -1  -9 -12 2944.45 118.836  47
   1   9  12 2710.09 122.621  23
  -1   9 -12 2920.08 116.791  43
  -1   9 -12 2760.20 126.642  45
  -1   9 -13 63.4835 17.9805  45
   1  10 -13 1236.64 53.8799  24
   1  10 -13 983.945 58.3914  45
  -1 -10  13 1079.59 81.9796  46
   1  10 -12 14.0991 16.7902  24
  -1 -10  12-14.0280 42.7721  46
   1  10 -11 4245.39 164.930  24
  -1 -10  11 4281.14 227.740  46
  -1 -10  10 57.3278 37.4814  28
   1  10 -10 35.2119 22.0475  24
   1 -10 -10 29.5723 28.5664  41
   1  10  -9 8355.12 329.726  49
   1  10  -9 8486.38 306.523  43
   1 -10  -9 8561.32 319.693  41
  -1 -10   9 8272.00 323.972  28
   1  10  -9 8906.49 309.224  24
   1  10  -8 1174.20 88.9858  49
   1 -10  -8 1211.67 78.1789  41
  -1 -10   8 1264.36 81.9669  34
  -1 -10   8 1238.45 87.3535  28
   1  10  -8 1154.23 70.0201  24
   1  10  -7 19225.5 675.170  49
   1  10  -7 19873.0 655.442  42
   1 -10  -7 18560.9 652.921  41
   1  10  -7 21500.3 826.988  18
  -1 -10   7 18202.7 657.290  34
  -1 -10   7 19314.1 670.722  28
   1  10  -7 20286.0 650.300  24
   1  10  -6 1012.38 67.8385  42
   1  10  -6 1049.28 135.462  18
  -1 -10   6 1196.82 78.3268  34
   1  10  -6 1045.65 81.2428  49
   1  10  -6 1059.49 64.2815  24
  -1 -10   5 4821.99 191.650  34
  -1 -10   5 4259.11 292.790  19
   1 -10  -5 4166.32 177.385  47
   1  10  -5 4319.87 179.858  42
   1  10  -4 253.232 35.9070  42
  -1 -10   4 359.719 47.6769  34
   1 -10  -4 351.987 38.3653  47
   1 -10  -4 359.552 68.4040  51
  -1 -10   4 329.539 50.4527  26
  -1 -10   4 393.771 90.5183  19
   1  10  -4 345.057 75.0875  18
   1  10  -3 3254.48 210.841  18
  -1 -10   3 2665.47 213.521  19
   1 -10  -3 3122.91 172.457  51
  -1 -10   2 442.729 88.3156  19
   1 -10  -2 366.663 61.3445  51
  -1 -10   1 3209.47 219.442  19
   1  10  -1 3257.02 192.884  11
   1 -10  -1 3139.39 162.180  51
   1 -10   1 4603.41 205.215  51
  -1  10  -2 4564.41 242.150  14
  -1 -10  -3 32840.5 1071.78  44
  -1 -10  -3 33151.3 1074.31  47
   1 -10   3 31465.2 1083.63  21
  -1  10  -3 33632.8 1172.20  14
  -1  10  -3 35969.9 1189.32  18
  -1 -10  -4 2293.32 109.389  47
  -1  10  -4 2435.13 180.300  18
  -1  10  -4 2293.73 170.545  14
   1 -10   5 32132.2 1107.37  28
  -1  10  -5 32761.5 1192.38  14
  -1  10  -5 35707.3 1220.82  18
   1 -10   6 1392.82 98.5956  28
  -1  10  -6 1330.43 90.7285  49
  -1  10  -6 1260.10 133.799  14
  -1  10  -6 1294.03 140.189  18
   1 -10   7 20023.1 697.060  28
   1 -10   8 1468.78 98.9583  28
  -1  10  -8 1470.24 82.3304  43
   1 -10   9 7535.98 291.035  33
  -1  10  -9 6963.02 267.723  43
   1 -10  10-2.83602 29.9559  33
  -1 -10 -10 22.4735 26.7606  47
  -1  10 -10 19.9790 21.8602  43
   1 -10  10-25.2880 63.9307  46
  -1 -10 -11 2341.11 109.578  47
  -1  10 -11 2640.70 109.524  43
  -1  10 -11 2440.55 119.279  45
  -1  10 -12 5.12365 14.7440  43
  -1  10 -12 7.55159 19.8366  45
  -1  10 -13 929.933 47.8674  45
   1  11 -13 51.9750 12.3159  24
   1  11 -13 63.7077 17.1803  45
  -1 -11  13 67.2924 29.5810  46
   1  11 -12 2763.16 107.753  24
  -1 -11  12 2614.29 146.316  46
   1  11 -11 1579.65 75.9643  24
  -1 -11  11 1544.80 121.152  46
  -1 -11  10 7052.04 282.123  28
   1  11 -10 7604.52 267.907  24
  -1 -11  10 7680.87 341.359  46
   1  11  -9 451.859 53.7690  49
  -1 -11   9 328.770 52.2036  28
   1  11  -9 406.221 39.3083  24
   1  11  -9 389.279 38.5037  43
   1  11  -8 12605.3 462.294  49
  -1 -11   8 12168.8 456.268  28
   1  11  -8 12910.0 437.548  24
   1  11  -7 481.808 57.1175  49
  -1 -11   7 391.032 53.3361  34
  -1 -11   7 413.180 60.0967  28
   1  11  -7 435.662 42.5513  24
   1  11  -6 13423.6 490.524  49
   1 -11  -6 12646.7 466.919  47
   1  11  -6 13592.0 468.389  42
   1  11  -6 13491.2 609.017  18
  -1 -11   6 13366.6 473.339  34
  -1 -11   6 13969.7 488.048  28
   1  11  -6 13879.4 463.368  24
   1  11  -5 809.876 61.4897  42
   1  11  -5 942.585 127.078  18
  -1 -11   5 881.756 135.259  19
  -1 -11   5 947.229 71.1189  34
   1 -11  -5 933.229 65.5085  47
   1  11  -5 885.618 58.9655  24
   1 -11  -4 5126.90 248.456  51
   1 -11  -4 4614.18 188.814  47
  -1 -11   4 4610.02 309.129  19
   1  11  -4 4985.70 293.467  18
   1  11  -4 4408.14 188.028  42
   1 -11  -3 153.102 64.7121  51
  -1 -11   3 131.749 70.8479  19
   1 -11  -3 128.734 29.5713  44
   1 -11  -3 143.048 30.4611  47
  -1 -11   2 8363.76 430.428  19
   1  11  -2 8440.71 394.161  11
   1 -11  -2 8262.97 301.162  47
   1 -11  -2 8155.53 344.991  51
  -1 -11   1 1534.09 158.350  19
   1  11  -1 1478.25 130.761  11
   1 -11  -1 1507.06 115.614  51
   1 -11  -1 1643.12 87.2161  47
  -1 -11   1 1770.07 88.1230  47
  -1 -11   0 1328.73 74.0800  44
   1 -11   0 1161.68 98.4855  51
   1 -11   0 1243.85 74.4513  47
  -1 -11   0 1455.03 77.6147  47
  -1 -11  -1 2234.10 105.166  44
  -1 -11  -1 2334.52 108.527  47
   1 -11   1 2288.31 134.760  51
   1 -11   1 2103.02 124.587  21
  -1 -11  -2 8083.78 296.273  44
  -1 -11  -2 8431.85 299.588  47
   1 -11   2 7999.64 314.901  21
  -1 -11  -3 2473.19 113.749  44
  -1 -11  -3 2482.55 115.476  47
  -1  11  -3 2529.01 179.323  14
   1 -11   3 2136.69 120.933  21
  -1 -11  -4 27713.1 921.543  44
  -1 -11  -4 28120.5 924.403  47
  -1  11  -4 30419.1 1045.19  14
  -1  11  -4 29867.8 1050.66  18
   1 -11   4 26637.1 929.706  21
  -1 -11  -5 1739.46 93.1099  44
   1 -11   5 1726.76 114.399  28
  -1 -11  -5 1759.58 96.0853  47
  -1  11  -5 1670.34 153.758  14
  -1  11  -5 1887.20 166.313  18
  -1 -11  -6 21704.4 743.808  44
  -1  11  -6 22424.4 767.490  49
  -1 -11  -6 22040.4 748.304  47
   1 -11   6 23049.6 772.065  28
  -1 -11  -7 574.872 52.5646  44
   1 -11   7 462.849 65.4816  28
  -1 -11  -7 517.596 54.2315  47
  -1 -11  -8 10691.6 388.626  47
  -1  11  -8 10618.2 381.777  43
  -1 -11  -8 10435.1 382.613  44
   1 -11   9 22.7530 34.7223  33
  -1 -11  -9 50.9711 26.6469  44
  -1 -11  -9 62.4374 29.4439  47
  -1  11  -9 53.6525 23.0638  43
  -1 -11 -10 3966.69 166.586  47
  -1  11 -10 4065.61 162.118  43
  -1 -11 -11 24.5092 21.1561  47
  -1  11 -11 32.7957 18.0613  43
  -1  11 -11 28.5526 24.2782  45
   1 -11  11-17.7738 46.4490  46
   1 -11  11 47.7753 25.7666  33
  -1  11 -12 1744.00 71.3116  43
  -1  11 -12 1527.41 76.4662  45
   1  12 -12 29.8129 19.5086  45
   1  12 -12 37.7556 13.5936  24
  -1 -12  12 36.4425 19.5320  33
   1  12 -11 3667.48 139.290  24
  -1 -12  11 3585.40 151.886  33
  -1 -12  10 686.752 61.9413  28
   1  12 -10 814.237 51.0788  24
   1  12  -9 10367.4 397.278  49
  -1 -12   9 10880.3 396.236  28
   1  12  -9 11331.1 377.347  24
   1  12  -9 10545.6 375.170  43
   1  12  -8 912.439 76.6786  49
   1  12  -8 894.281 59.3112  24
  -1 -12   8 785.575 72.1309  28
   1  12  -7 13651.2 494.247  49
  -1 -12   7 13387.7 488.199  28
   1  12  -7 13401.5 464.637  24
   1  12  -6 1774.26 110.590  49
   1 -12  -6 1445.73 89.7156  47
   1  12  -6 1444.44 87.0299  42
  -1 -12   6 1413.83 89.5653  34
  -1 -12   6 1543.97 103.571  28
   1  12  -6 1410.62 81.5091  24
   1 -12  -5 13570.5 492.483  47
   1  12  -5 13626.9 491.506  42
  -1 -12   5 12458.1 644.506  19
  -1 -12   5 13785.3 491.226  34
  -1 -12   5 15348.4 515.620  28
   1  12  -5 14684.2 486.788  24
   1  12  -4 65.4794 56.5595  11
  -1 -12   4 167.492 83.8674  19
   1 -12  -4 129.523 34.6471  47
   1  12  -4 137.441 31.7498  42
  -1 -12   3 17487.6 759.912  19
   1  12  -3 19285.0 726.587  11
   1 -12  -3 17740.1 589.168  47
   1 -12  -3 17717.1 653.688  51
  -1 -12   2 570.984 113.854  19
   1  12  -2 487.712 83.2014  11
   1 -12  -2 710.921 59.4572  47
   1 -12  -2 802.038 97.7675  51
  -1 -12   1 739.558 58.9488  47
   1 -12  -1 658.172 83.5714  51
   1 -12  -1 766.207 60.0469  47
   1 -12   0 2407.82 152.221  51
   1 -12   0 2307.97 117.690  47
  -1 -12   0 2591.04 120.537  47
   1 -12   0 2719.24 146.608  21
  -1 -12  -1 1215.45 75.8153  44
  -1 -12  -1 1279.57 77.2172  47
   1 -12   1 1317.80 107.464  51
   1 -12   1 1066.77 89.4371  21
  -1 -12  -2 6054.12 235.026  44
  -1 -12  -2 6388.35 237.855  47
   1 -12   2 5702.60 248.542  21
  -1 -12  -3 18978.2 645.980  44
  -1 -12  -3 19314.6 648.908  47
   1 -12   3 18817.3 659.460  21
  -1 -12  -4 2205.22 110.584  44
  -1 -12  -4 2208.47 112.118  47
  -1  12  -4 2021.73 171.329  14
   1 -12   4 2217.87 119.381  21
   1 -12   4 2059.68 200.066  19
  -1 -12  -5 17574.5 609.459  47
  -1 -12  -5 17943.4 607.164  44
  -1 -12  -6 2871.99 132.374  44
   1 -12   6 2733.19 148.231  28
  -1 -12  -6 2800.21 133.706  47
   1 -12   7 11927.3 428.599  33
  -1 -12  -7 10998.3 398.650  44
  -1 -12  -7 10623.3 399.864  47
   1 -12   7 11896.6 421.979  28
   1 -12   8 121.254 41.3992  33
  -1  12  -8 113.866 26.2894  43
  -1 -12  -8 125.438 30.7427  44
  -1 -12  -8 122.824 32.3069  47
   1 -12   9 6856.30 261.525  33
  -1 -12  -9 6512.17 245.829  47
  -1 -12  -9 6129.82 238.894  44
  -1  12  -9 6622.07 240.329  43
   1 -12  10 50.1932 27.7635  33
  -1 -12 -10 48.7401 26.3146  47
  -1  12 -10 47.4875 19.9510  43
   1 -12  11 2849.02 121.907  33
  -1  12 -11 2693.33 121.776  45
  -1  12 -11 3023.37 115.195  43
  -1 -12 -11 3059.24 118.081  47
  -1  12 -12 70.0750 13.0076  43
   1  13 -12 1253.96 60.2661  45
  -1 -13  11 94.8841 27.0121  33
   1  13 -11 72.4473 17.0893  24
   1  13 -10 4782.13 177.237  24
  -1 -13   9 657.990 62.2977  28
   1  13  -9 631.657 45.7311  43
   1  13  -9 671.404 47.1051  24
  -1 -13   8 10886.0 409.665  28
   1  13  -8 11517.0 391.380  24
   1  13  -8 11155.4 415.238  49
  -1 -13   7 481.806 63.7350  28
   1  13  -7 530.409 46.7571  24
   1 -13  -7 475.634 52.4372  47
   1  13  -7 582.779 64.9896  49
   1  13  -6 13743.7 466.730  42
  -1 -13   6 13711.0 485.526  28
   1  13  -6 13474.2 460.187  24
   1  13  -6 12794.7 487.275  49
   1 -13  -6 12338.9 466.142  47
   1  13  -5 779.799 62.9355  42
  -1 -13   5 824.610 78.8716  28
   1  13  -5 752.724 56.9859  24
   1 -13  -5 792.636 66.9235  47
   1  13  -5 734.771 74.3967  49
   1 -13  -4 7276.13 287.840  47
   1  13  -4 7698.59 288.099  42
   1 -13  -3 1830.05 152.495  51
   1 -13  -3 1794.58 102.374  47
   1  13  -3 1812.81 168.396  11
  -1 -13   3 1620.07 192.219  19
   1 -13  -2 616.111 58.9553  47
   1 -13  -2 572.237 93.8418  51
  -1 -13   2 563.277 120.046  19
   1 -13  -1 6680.58 322.931  51
  -1 -13   1 7492.23 276.731  47
   1 -13  -1 6676.73 274.992  47
   1 -13  -1 8001.33 306.603  21
  -1 -13   0 11868.6 417.592  47
   1 -13   0 12079.8 441.907  21
  -1 -13  -1 1192.31 78.6005  47
   1 -13   1 1151.35 95.2546  21
   1 -13   2 2226.74 132.616  21
  -1 -13  -2 2475.36 122.435  47
  -1 -13  -2 2451.30 120.830  44
   1 -13   3 3334.64 165.795  21
  -1 -13  -3 3568.95 158.555  47
  -1 -13  -3 3419.57 154.726  44
   1 -13   4 16882.1 597.143  21
  -1 -13  -4 16993.7 588.335  44
  -1 -13  -4 17378.1 591.372  47
   1 -13   5 1956.41 115.637  33
  -1 -13  -5 1686.79 97.3760  44
  -1 -13  -5 1723.93 99.4998  47
   1 -13   6 11120.3 401.592  33
  -1 -13  -6 10093.5 374.943  44
   1 -13   6 10887.2 396.457  28
  -1 -13  -6 10072.6 378.845  47
   1 -13   7 1722.25 107.152  33
  -1 -13  -7 1448.67 86.1613  44
  -1 -13  -7 1621.77 92.7855  47
   1 -13   8 9652.42 344.486  33
  -1  13  -8 8779.18 316.363  43
  -1 -13  -8 8813.24 319.683  44
  -1 -13  -8 8660.73 322.934  47
   1 -13   9 389.660 50.1277  33
  -1  13  -9 412.640 36.5524  43
  -1 -13  -9 418.468 39.9846  44
  -1 -13  -9 407.454 42.0552  47
   1 -13  10 4185.12 164.844  33
  -1 -13 -10 4049.19 155.798  47
  -1  13 -10 4130.97 151.857  43
  -1  13 -10 3603.95 158.389  45
   1 -13  11 140.407 25.0038  33
  -1 -13 -11 77.0188 18.9382  47
  -1  13 -11 111.620 16.7346  43
  -1  13 -11 82.9235 18.9460  45
   1  14 -11 1841.19 72.8919  24
  -1 -14  11 1782.37 81.8387  33
  -1 -14  10 233.602 35.0647  33
   1  14 -10 166.439 22.5661  24
  -1 -14   9 5231.72 202.480  28
   1  14  -9 5172.39 185.577  24
   1  14  -9 4659.98 182.613  43
   1  14  -8 1243.18 84.2802  49
  -1 -14   8 1168.54 83.0653  28
   1  14  -8 1227.50 67.2696  24
   1  14  -8 1192.80 66.2090  43
   1 -14  -7 9362.34 363.516  47
   1  14  -7 10261.1 382.620  49
   1  14  -7 10612.3 358.405  24
  -1 -14   7 10300.6 377.173  28
   1 -14  -6 1882.75 105.266  47
   1  14  -6 1949.77 119.148  49
  -1 -14   6 1913.14 113.277  28
   1  14  -6 1968.20 97.1050  24
   1  14  -5 7422.03 281.822  42
   1 -14  -5 7027.32 284.695  47
   1  14  -5 7291.98 301.883  49
   1  14  -5 7682.46 277.149  24
   1 -14  -4 4399.62 194.921  47
  -1 -14   4 4575.47 198.780  21
   1 -14  -3 5586.58 231.568  47
   1 -14  -2 5453.11 227.153  47
   1 -14  -2 5473.89 286.981  51
   1 -14  -1 7205.52 354.016  51
   1 -14  -1 7411.98 301.860  47
   1 -14   0 387.308 66.6160  21
  -1 -14   0 403.945 51.3018  47
  -1 -14  -1 8458.04 321.826  47
   1 -14   1 8538.62 339.013  21
  -1 -14  -2 1610.81 96.3723  47
   1 -14   2 1498.74 106.332  21
   1 -14   3 14555.8 509.420  21
  -1 -14  -3 14051.8 496.306  47
  -1 -14  -3 13513.5 491.926  44
   1 -14   4 882.804 75.9990  21
  -1 -14  -4 923.454 70.7146  44
  -1 -14  -4 916.451 71.2374  47
  -1 -14  -5 5177.43 215.596  44
  -1 -14  -5 5158.88 218.434  47
   1 -14   6 525.383 61.2342  33
  -1 -14  -6 448.889 47.9582  44
  -1 -14  -6 430.019 50.5153  47
  -1 -14  -7 7188.58 276.385  47
  -1 -14  -7 7027.08 272.673  44
   1 -14   8 194.390 43.4785  33
  -1 -14  -8 196.194 32.1083  44
  -1 -14  -8 170.771 34.7630  47
  -1  14  -8 194.520 27.6525  43
   1 -14   9 5787.57 217.619  33
  -1 -14  -9 5407.55 205.072  47
  -1  14  -9 5387.89 199.422  43
   1 -14  10 73.1163 23.3896  33
  -1  14 -10 99.2426 17.5400  43
  -1 -14 -10 94.6228 21.4904  47
  -1 -15  10 2763.15 115.079  33
   1  15 -10 2762.43 103.943  24
  -1 -15   9 563.409 48.6170  33
   1  15  -9 457.044 33.6871  43
   1  15  -9 550.506 36.6689  24
  -1 -15   8 9287.20 320.481  33
  -1 -15   8 8508.14 315.570  28
   1  15  -8 9034.46 301.193  24
   1 -15  -7 1536.83 87.4885  47
   1  15  -7 1594.50 96.9380  49
   1  15  -7 1611.04 80.3984  24
  -1 -15   7 1658.12 96.9827  28
   1  15  -6 10796.3 409.046  49
   1 -15  -6 10440.2 394.961  47
   1  15  -6 11682.9 387.446  24
   1 -15  -5 2206.95 117.561  47
   1  15  -5 2236.35 107.368  24
   1 -15  -4 5103.66 221.370  47
   1  15  -4 5432.13 212.385  24
  -1 -15   4 5521.86 226.491  21
   1 -15  -3 1467.67 96.2138  47
  -1 -15   3 1585.47 104.593  21
   1 -15  -2 2929.32 143.512  47
   1 -15  -2 2832.25 195.796  51
   1 -15  -1 4163.22 241.880  51
   1 -15  -1 4516.25 207.718  21
  -1 -15   0 943.078 74.9154  47
   1 -15   0 1102.19 91.0796  21
  -1 -15  -1 765.129 68.5034  47
   1 -15   1 944.606 85.3071  21
  -1 -15  -2 1886.55 109.763  47
   1 -15   2 2061.93 123.021  21
   1 -15   3 302.300 54.4160  21
  -1 -15  -3 383.387 51.1876  47
  -1 -15  -4 6814.05 262.753  47
   1 -15   4 6528.86 266.273  21
  -1 -15  -5 223.327 39.1497  47
  -1 -15  -5 133.167 34.6113  44
   1 -15   5 119.540 39.7238  21
  -1 -15  -6 5969.77 238.830  44
  -1 -15  -6 6279.16 244.063  47
   1 -15   7 538.080 55.8589  33
  -1 -15  -7 464.719 43.7157  44
  -1  15  -7 423.535 38.5157  43
  -1 -15  -7 523.687 49.3615  47
   1 -15   8 8380.10 296.353  33
  -1 -15  -8 7519.28 283.627  47
  -1  15  -8 8083.61 279.278  43
   1 -15   9 254.238 33.7738  33
  -1 -15  -9 212.403 28.6106  47
  -1  15  -9 251.458 24.6766  43
   1  16  -9 2924.14 110.337  24
  -1 -16   9 3008.57 121.079  33
   1  16  -8 304.093 28.2663  24
   1  16  -8 331.134 28.4761  43
  -1 -16   8 315.667 37.2195  33
   1  16  -7 5007.10 202.032  49
   1  16  -7 5395.83 187.744  24
   1 -16  -6 1945.08 104.840  47
   1  16  -6 2336.72 100.522  24
   1 -16  -5 6406.75 266.450  47
   1  16  -5 7658.06 262.151  24
   1 -16  -4 2309.38 123.742  47
   1  16  -4 2485.80 115.211  24
  -1 -16   4 2604.64 130.515  21
  -1 -16   3 7158.15 284.029  21
  -1 -16   2 1400.36 98.3472  21
   1 -16  -1 1222.21 93.6893  21
   1 -16   0 1459.84 103.006  21
   1 -16   1 149.363 47.6734  21
  -1 -16  -1 140.685 39.4110  47
   1 -16   2 1959.05 119.062  21
  -1 -16  -2 2021.74 111.122  47
   1 -16   3 5627.13 238.041  21
  -1 -16  -3 5843.64 232.308  47
   1 -16   4 615.521 62.9867  21
  -1 -16  -4 703.666 60.7086  47
   1 -16   5 6879.12 263.681  21
  -1 -16  -5 7001.75 263.752  47
  -1 -16  -6 863.721 61.4803  47
  -1  16  -7 7500.78 267.845  43
  -1 -16  -7 7294.75 273.928  47
   1 -16   8 568.702 44.5801  33
  -1 -16  -8 507.391 40.0271  47
  -1  16  -8 473.593 33.6714  43
  -1  16  -9 2917.19 107.686  43
   1  17  -8 3086.43 113.879  24
   1  17  -7 857.414 46.8429  43
   1  17  -7 900.316 47.5982  24
   1  17  -6 2916.55 117.882  24
   1  17  -5 1380.71 71.8030  24
  -1 -17   4 1968.35 108.914  21
   1  17  -4 2156.10 98.2235  24
  -1 -17   3 1125.92 81.1782  21
   1  17  -3 1138.35 67.9934  24
  -1 -17   2 2506.63 131.889  21
   1 -17  -1 1312.38 91.1593  21
  -1 -17   1 1314.70 91.2152  21
  -1 -17   0 490.257 59.1723  21
   1 -17   0 458.507 59.5894  21
  -1 -17  -1 1828.13 105.407  21
   1 -17   1 1625.60 105.745  21
  -1 -17  -2 2740.35 131.439  21
   1 -17   2 2448.23 132.231  21
  -1 -17  -3 1257.11 79.0245  47
   1 -17   3 1300.53 86.9954  21
  -1 -17  -4 7762.27 291.745  47
   1 -17   4 8132.16 297.194  21
  -1 -17  -5 694.791 52.8675  47
   1 -17   5 579.482 52.1651  21
  -1 -17  -6 7696.33 286.775  47
  -1  17  -6 8436.67 282.531  43
  -1 -17  -7 549.343 40.1929  47
  -1  17  -7 544.859 35.4070  43
   1  18  -7 3273.27 117.863  24
   1  18  -6 520.632 33.3367  43
   1  18  -6 541.659 34.3329  24
   1  18  -5 2943.49 116.083  24
  -1 -18   4 589.352 52.0749  21
   1  18  -4 551.579 40.3049  24
  -1 -18   3 1119.31 74.2754  21
   1  18  -3 1085.31 61.1290  24
  -1 -18   2 1026.16 74.3493  21
   1  18  -2 946.564 57.9655  24
   1 -18  -1 245.424 43.6645  21
  -1 -18   1 319.504 47.1079  21
  -1 -18   0 1617.33 94.1079  21
   1 -18   0 1510.92 92.9355  21
   1 -18   1 956.350 72.8952  21
  -1 -18  -1 1108.36 74.2863  21
  -1 -18  -2 1718.71 92.2298  21
   1 -18   2 1687.34 96.2917  21
   1 -18   3 4497.38 183.750  21
   1 -18   4 1160.94 70.3631  21
   1 -18   5 6020.13 230.066  40
  -1  18  -6 534.702 32.9067  43
   1 -18   6 470.071 37.2813  32
   1  19  -5 312.202 23.4094  24
   1  19  -4 1580.16 68.5736  24
  -1 -19   4 1626.46 76.8512  21
   1  19  -3 794.659 44.3488  24
  -1 -19   3 780.095 54.6334  21
   1  19  -2 34.5931 17.0745  24
  -1 -19   2 52.3564 30.4601  21
   1  19  -1 968.984 53.5570  24
   1 -19  -1 974.852 61.7542  21
  -1 -19   1 1024.83 66.5704  21
  -1 -19   0 746.760 56.2883  21
   1 -19   0 732.903 55.1043  21
  -1 -19  -1 1290.47 72.1130  21
   1 -19   1 1213.25 73.1648  21
   1 -19   2 2024.86 97.4423  21
   1 -19   3 1735.54 91.5691  40
   1 -19   4 3002.57 128.130  40
   1  20  -2 942.605 44.0166  24
  -1 -20   2 961.742 52.4117  21
   1  20  -1 95.6566 15.0561  24
  -1 -20   1 141.678 24.4653  21
   1  20   0 404.286 26.9109  24
  -1 -20   0 399.457 34.7920  21
   1  20   1 490.255 29.9853  24
   2   0 -15 3.33099 20.3124   7
   2   0 -14 380.856 42.7694   7
   2   0 -14 371.450 33.5266  24
   2   0 -13 47.9366 34.1085   7
   2   0 -13 7.98839 20.9915  24
   2   0 -12 428.721 42.1361  24
   2   0 -12 425.723 44.6261  31
   2   0 -12 497.676 62.2149   7
   2   0 -11-31.1986 27.6231  41
   2   0 -11 2.45135 27.3355  39
   2   0 -11-8.83235 22.4569  24
   2   0 -11 11.9724 25.6838  31
  -2   0  11 30.9536 53.3417   4
   2   0 -10 393.303 47.4640  39
   2   0 -10 352.632 45.7703  35
   2   0 -10 407.888 38.6251  24
   2   0 -10 439.340 43.3617  31
  -2   0  10 377.836 87.8068   4
   2   0  -9 4.77869 26.0139  35
   2   0  -9 9.97438 27.4137  39
   2   0  -9-4.04121 18.7388  31
   2   0  -9 21.4887 18.5169  24
  -2   0   9-10.4876 56.5271   4
   2   0  -8 3041.00 224.399  13
  -2   0   8 3171.61 231.231   4
   2   0  -7 35.5889 55.9357  13
   2   0  -6 21404.8 802.947  13
  -2   0   5 14.3998 28.7863   9
   2   0  -5 30.9807 42.3944   1
  -2   0   4 53667.3 1744.91   9
   2   0  -4 53670.3 1756.19   1
  -2   0   3 7.56331 21.2271   9
   2   0  -2 4935.93 181.873  11
   2   0  -2 4581.00 185.566   3
  -2   0   1 1.66555 8.07941  10
   2   0  -1-1.92320 17.0958   3
  -2   0   0 109993. 3588.17  12
  -2   0   0 114659. 3583.51  10
   2   0   0 114397. 3597.82   3
   2   0   1-4.77117 18.5446   2
   2   0   2 34498.4 1150.11   2
  -2   0  -3-8.15491 26.7362  15
   2   0   3 4.83922 26.0829   2
  -2   0  -4 31636.3 1074.37  15
   2   0   4 29454.5 1086.36   2
  -2   0  -5-8.03067 43.2842  15
   2   0   5 9.51648 48.1167   2
   2   0   6 6970.95 389.958   2
  -2   0  -7 45.2447 43.6448  16
   2   0   7 40.1602 57.7383   2
  -2   0  -8 423.781 86.4891  16
   2   0   8 397.485 78.3192  46
  -2   0  -8 394.720 39.0355  43
  -2   0  -8 330.329 46.6068  45
   2   0   8 457.360 104.048   2
  -2   0  -9 41.7438 46.3840  16
   2   0   9-14.4866 66.2542   2
  -2   0  -9-4.85833 22.0653  43
  -2   0  -9 20.7581 29.3663  45
   2   0  10 983.775 79.5865   5
  -2   0 -10 784.994 72.1957  45
   2   0  11 32.5002 32.6865   5
  -2   0 -11 16.9335 29.8924  45
   2   0  12 1060.32 71.8891   5
   2   0  13-5.78304 20.8843   5
   2   0  14 847.898 46.5667   5
   2   1 -15 1000.54 58.1291   7
   2  -1 -15 1038.54 58.6178   7
   2  -1 -14 331.376 40.1135   7
   2   1 -14 240.554 38.0066   7
   2   1 -14 309.669 31.5108  24
   2  -1 -13 79.2958 34.7462   7
   2   1 -13 50.4935 31.4146   7
   2   1 -13 59.2997 24.9127  24
   2  -1 -13 47.5072 23.0507  24
   2  -1 -12 49.5008 28.4032  41
   2   1 -12 83.1556 25.0871  24
   2  -1 -12 86.4210 25.6243  24
   2   1 -12 93.8979 28.0404  31
   2  -1 -12 45.6346 38.3168   7
   2   1 -12 113.578 41.4928   7
   2  -1 -11 132.452 35.3628  39
   2   1 -11 313.711 36.2455  24
   2  -1 -11 333.495 37.7960  24
   2   1 -11 160.134 31.8952  31
   2  -1 -11 191.848 34.3778  31
   2  -1 -11 171.621 34.8716  41
   2  -1 -10 12.1940 27.9597  41
   2   1 -10 37.3687 27.5317  35
   2  -1 -10 18.4009 28.9108  39
  -2  -1  10 41.8517 54.0979   4
  -2   1  10 115.843 61.1403   4
   2   1 -10 49.2435 25.5501  31
   2  -1 -10 16.0389 22.3828  31
   2  -1 -10 20.5730 22.0829  24
   2   1 -10 28.4906 19.8838  24
   2  -1  -9 3812.93 166.531  39
   2   1  -9 3568.82 160.828  35
   2  -1  -9 3788.88 164.475  35
   2   1  -9 3778.79 157.442  31
   2  -1  -9 3710.51 157.003  31
   2  -1  -9 4142.10 155.693  24
   2   1  -9 4276.36 156.420  24
  -2   1   9 3598.16 252.572   4
  -2  -1   9 3990.22 261.326   4
   2   1  -8 21.2394 48.5728  13
  -2  -1   8-10.4804 61.8829   4
  -2   1   8 52.8165 55.7881   4
   2   1  -7 22736.8 878.686  13
   2  -1  -6 464.835 72.6535  13
   2   1  -6 444.912 78.0170  13
  -2  -1   5 82728.7 2638.58   9
   2  -1  -5 81132.3 2654.62   1
   2   1  -5 79198.7 2653.20   1
  -2   1   4 10384.2 369.538   9
  -2  -1   4 10301.8 384.743   9
   2   1  -4 10160.1 386.693   1
   2  -1  -4 10102.7 385.506   1
  -2  -1   3 161271. 5028.07   9
   2   1  -3 155364. 5017.16  11
   2   1  -2 21186.7 677.872  11
   2  -1  -2 20352.5 675.246   3
   2   1  -2 19711.1 674.236   3
  -2  -1   2 19562.4 671.149  19
   2   1  -1 5177.81 201.207  11
  -2  -1   1 4882.27 181.618  10
   2   1  -1 5206.36 197.338   3
   2  -1  -1 5624.76 199.319   3
  -2  -1   0 14478.5 498.292  12
  -2  -1   0 14685.6 489.965  10
   2  -1   0 14533.7 500.343   3
   2   1   0 14999.9 501.599   3
  -2  -1  -1 222432. 7222.17  12
  -2  -1  -1 226475. 7211.77  10
   2  -1   1 234560. 7221.40   2
   2   1   1 228470. 7220.59   2
   2   1   2 164.983 34.0015   2
   2  -1   2 141.363 33.4036   2
  -2   1  -3 33307.6 1144.09  15
  -2  -1  -3 32852.0 1142.84  15
   2   1   3 34992.5 1159.87   2
   2  -1   3 34763.3 1158.96   2
  -2   1  -4 5557.03 262.854  15
  -2  -1  -4 5387.99 259.846  15
   2  -1   4 4896.22 266.757   2
   2   1   4 5375.64 273.287   2
  -2   1  -5 33849.8 1107.81  15
  -2  -1  -5 34291.6 1109.60  15
   2   1   5 26052.5 1093.81   2
   2  -1   5 26455.2 1094.47   2
   2  -1   6 1012.17 133.383   2
   2   1   6 880.698 126.897   2
  -2  -1  -7 497.803 86.6916  16
  -2   1  -7 587.924 93.4980  16
   2   1   7 616.962 114.573   2
   2  -1   7 630.818 116.713   2
  -2  -1  -7 700.760 70.7752  52
  -2   1  -8 49.1638 42.5401  16
  -2  -1  -8 167.088 64.5411  16
   2   1   8 42.9401 67.3452   2
   2  -1   8 84.3163 75.8220   2
  -2   1  -8 110.906 34.0877  45
  -2   1  -8 98.1849 25.4437  43
   2  -1   8 230.350 73.9306  46
  -2  -1  -8 127.057 26.8968  43
  -2  -1  -8 124.634 32.7894  45
  -2  -1  -9 851.832 118.368  16
  -2   1  -9 810.904 115.774  16
   2   1   9 725.692 132.224   2
   2  -1   9 743.390 130.307   2
   2  -1   9 586.169 95.3704  46
  -2   1  -9 860.028 60.0918  43
  -2   1  -9 717.028 67.9673  45
  -2  -1  -9 708.413 66.6643  45
   2  -1  10 42.8737 34.4790   5
   2   1  10 90.4982 39.6299   5
   2  -1  10 45.5281 60.1259  46
  -2   1 -10 14.5314 31.1176  45
  -2   1 -10 59.0318 26.2883  43
  -2  -1 -10 34.8164 34.8358  45
   2   1  11 1146.20 81.7333   5
   2  -1  11 1214.60 83.2322   5
  -2   1 -11 1010.57 78.9415  45
   2  -1  12 33.9828 27.6262   5
   2   1  12 26.3522 29.6732   5
   2  -1  13 1619.10 82.7953   5
   2   1  13 1663.04 83.2769   5
   2   1  14 23.8368 15.4246   5
   2  -1  14 7.11652 14.8082   5
   2   2 -15 58.5698 21.4514   7
   2  -2 -15 31.3007 19.8666   7
   2   2 -14 43.8985 25.4461   7
   2  -2 -14 63.1491 26.1254   7
   2   2 -14 44.5279 18.9349  24
   2  -2 -13-2.09137 22.2044  41
   2  -2 -13 33.7399 31.0176   7
   2   2 -13-3.03272 28.6876   7
   2   2 -13 5.82634 21.2480  24
   2  -2 -12 36.5017 27.2035  41
   2  -2 -12 57.2402 25.3018  24
   2   2 -12 97.4117 27.3814  24
   2   2 -12 64.6044 25.1465  31
   2   2 -12 29.3978 36.5723   7
   2  -2 -12 77.9710 37.1674   7
   2  -2 -11 457.859 50.3673  39
   2   2 -11 448.978 42.4727  24
   2  -2 -11 439.523 42.6875  24
   2   2 -11 486.451 45.7276  31
   2  -2 -11 503.660 49.1620  41
   2  -2 -10 804.313 61.1745  41
   2   2 -10 803.732 54.5687  24
   2  -2 -10 794.664 55.5195  24
   2   2 -10 793.610 60.5483  35
   2  -2 -10 860.878 66.8606  39
   2  -2 -10 881.681 60.9619  31
   2   2 -10 800.756 58.0036  31
  -2  -2  10 952.897 120.420   4
  -2   2  10 744.612 114.285   4
   2  -2  -9 2.32429 23.6458  41
   2   2  -9 13.6553 25.3858  35
   2  -2  -9 24.7080 28.0687  35
   2  -2  -9 10.7104 30.5535  39
   2  -2  -9 28.9821 22.4363  31
   2   2  -9-8.04234 21.6832  31
   2  -2  -9 64.1103 21.2763  24
   2   2  -9 30.5866 18.6143  24
  -2   2   9-10.5409 55.6702   4
  -2  -2   9 10.3905 54.8759   4
  -2   2   8 11536.3 538.696   4
  -2  -2   8 11713.3 535.263   4
   2   2  -8 11885.4 542.720  13
  -2  -2   7 9.52951 54.3612   4
   2   2  -7 28.4012 44.4884  13
  -2  -2   6 19448.0 749.603   9
   2   2  -6 21186.1 780.809  13
   2   2  -5 857.106 89.0322  18
   2   2  -5 897.947 92.9377   1
   2  -2  -5 963.435 95.0104   1
  -2  -2   5 762.012 84.8847   9
   2   2  -4 130370. 4042.53   1
   2  -2  -4 127766. 4041.28   1
   2   2  -4 117885. 4034.92  11
  -2  -2   4 129641. 4050.98   9
  -2  -2   3 12449.2 455.777  19
  -2  -2   3 13707.6 469.323   9
   2   2  -3 12496.5 457.062  11
  -2  -2   2 401935. 12850.5  19
   2  -2  -2 406366. 12841.3   3
   2   2  -2 410884. 12843.1   3
   2   2  -2 411528. 12851.4  11
  -2  -2   2 401700. 12855.9   9
   2  -2  -1 3188.85 135.242   3
   2   2  -1 3254.26 136.223   3
   2   2  -1 3445.87 147.579  11
   2   2   0 260950. 8327.81   3
   2  -2   0 258028. 8326.70   3
  -2  -2   0 268281. 8321.41  10
  -2  -2   0 259302. 8332.59  12
   2   2   0 269945. 8336.33  11
   2  -2   1 459.223 42.2936   2
   2   2   1 413.353 40.0794   2
  -2  -2  -1 452.072 46.8652  12
  -2  -2  -1 407.890 38.4296  10
   2  -2   2 83154.6 2630.68   2
   2   2   2 81625.3 2630.24   2
  -2  -2  -2 80155.3 2616.94  10
   2   2   3 309.628 51.4273   2
   2  -2   3 310.984 52.1149   2
  -2   2  -3 264.935 45.6272  15
  -2  -2  -3 309.252 47.7181  15
   2  -2   4 17745.0 681.735   2
   2   2   4 18299.8 687.206   2
  -2   2  -4 17459.7 671.610  15
  -2  -2  -4 18463.3 676.934  15
   2   2   5 1070.17 122.403   2
   2  -2   5 859.686 111.730   2
  -2  -2  -5 1127.98 117.697  15
  -2   2  -5 955.968 109.104  15
   2   2   6 228.300 74.4565   2
   2  -2   6 418.472 89.3560   2
  -2   2  -6 317.817 68.1599  16
  -2  -2  -6 295.205 66.2599  16
  -2  -2  -7 461.236 84.3316  16
  -2   2  -7 487.233 84.1431  16
   2   2   7 419.618 97.2631   2
   2  -2   7 366.873 92.9382   2
   2  -2   7 421.868 84.1402  46
  -2   2  -7 547.311 53.6670  45
  -2   2  -7 572.656 42.4882  43
  -2  -2  -7 575.492 67.6037  52
  -2  -2  -8 58.4921 56.5987  16
  -2   2  -8-9.74627 52.5386  16
   2   2   8-14.1055 56.9001   2
   2  -2   8 40.9485 60.6730   2
   2  -2   8 23.4820 64.2653  46
  -2   2  -8 27.7468 19.1324  43
  -2  -2  -8 26.5248 26.0201  45
  -2   2  -8 53.0928 31.4009  45
  -2  -2  -9 420.293 84.5960  16
  -2   2  -9 399.985 83.1792  16
   2  -2   9 530.094 109.338   2
   2   2   9 344.435 96.3895   2
  -2   2  -9 664.977 107.772  13
  -2  -2  -9 602.128 92.9670  10
  -2   2  -9 411.286 43.4031  43
   2  -2   9 352.681 86.2438  46
  -2   2  -9 469.502 55.3245  45
   2   2  10 1119.28 83.6732   5
   2  -2  10 1120.85 81.8958   5
  -2   2 -10 1008.11 67.4518  43
  -2   2 -10 893.356 77.8859  45
   2   2  11 31.9925 32.8989   5
   2  -2  11 3.13900 26.4284   5
  -2   2 -11-17.0729 31.2332  45
   2   2  12 1149.68 74.6558   5
  -2   2 -12 997.956 74.6928  45
   2   2  13 20.4005 20.8761  23
   2   2  13 9.22905 19.7014   5
   2  -2  13 9.12885 20.2671   5
   2   2  14 358.142 29.0213   5
   2  -2  14 391.643 29.1465   5
   2   3 -15 465.903 36.7973   7
   2  -3 -15 531.955 39.0519   7
   2   3 -15 574.279 32.8520  24
   2  -3 -14 29.6440 19.7039  41
   2  -3 -14 39.8121 25.2441   7
   2   3 -14 2.16482 23.3487   7
   2   3 -14 25.1199 17.4657  24
   2   3 -13 613.995 46.5018  31
   2   3 -13 756.360 62.2499   7
   2  -3 -13 719.048 61.8734   7
   2   3 -13 673.918 47.2819  24
   2  -3 -12 127.877 33.3939  41
   2   3 -12 133.641 27.3153  24
   2   3 -12 146.406 29.5935  31
   2  -3 -12 142.486 39.7776   7
   2   3 -12 153.813 40.1214   7
   2   3 -11 678.997 51.1311  24
   2  -3 -11 652.208 51.5292  24
   2   3 -11 750.261 53.8945  31
   2  -3 -11 700.422 58.8599  41
   2  -3 -10 1323.33 79.5579  41
   2  -3 -10 1200.74 71.1543  24
   2   3 -10 1240.17 70.1325  24
   2   3 -10 1077.84 72.2891  35
   2  -3 -10 1214.92 81.9369  39
   2   3 -10 1322.05 73.7539  31
  -2   3  10 1119.13 136.578   4
  -2  -3  10 1410.51 149.774   4
   2  -3  -9 3064.15 135.033  41
   2   3  -9 2774.45 130.758  35
   2  -3  -9 3110.70 142.796  39
   2  -3  -9 2978.03 126.215  24
   2   3  -9 2938.08 125.115  24
   2  -3  -9 2883.99 130.378  31
   2   3  -9 3192.49 132.153  31
  -2  -3   9 2832.51 217.338   4
   2   3  -8 144.076 24.7004  31
   2  -3  -8 99.7985 23.9469  31
  -2   3   8 96.4747 68.4424   4
  -2  -3   8 31.4782 61.0015   4
   2  -3  -8 73.8888 31.3382  39
  -2  -3   7 11810.7 511.439   4
  -2   3   7 10737.7 500.802   4
  -2  -3   7 10306.9 470.647   9
  -2  -3   6 4674.49 259.443   9
   2   3  -5 22294.6 849.174  18
   2   3  -5 23638.2 847.539   1
   2  -3  -5 23101.5 846.698   1
  -2  -3   5 24660.0 859.396   9
   2   3  -4 356.869 61.3647  18
   2   3  -4 419.203 56.7333   1
   2  -3  -4 458.113 58.3839   1
  -2  -3   4 489.357 70.2602   9
  -2  -3   3 111956. 3707.28  19
   2  -3  -3 119561. 3690.77   1
   2   3  -3 116335. 3689.55   1
  -2  -3   3 113715. 3716.68   9
   2   3  -3 114480. 3708.12  11
  -2  -3   2 66.4156 33.5040  19
   2  -3  -2 86.5723 22.7888   3
   2   3  -2 86.1300 21.8649   3
   2   3  -2 96.5890 28.8302  11
  -2  -3   2 107.254 35.1388   9
   2  -3  -1 279237. 8799.37   3
   2   3  -1 277600. 8799.95   3
   2   3  -1 274630. 8818.09  11
  -2  -3   1 281875. 8816.62   9
   2  -3   0 1258.14 70.8338   3
   2   3   0 1258.02 71.3598   3
   2   3   0 1380.74 83.3212  11
  -2  -3   0 1292.15 79.5883  12
  -2  -3   0 1305.95 70.9231  10
   2   3   1 171665. 5432.00   2
   2  -3   1 170815. 5433.08   2
  -2  -3  -1 170659. 5431.10  10
  -2  -3  -1 171356. 5446.54  12
   2   3   2 54.1503 23.5946   2
   2  -3   2 54.6543 25.5175   2
  -2  -3  -2 45.4123 21.6937  10
  -2   3  -3 27119.1 1016.77  15
  -2  -3  -3 28099.2 1017.65  15
   2   3   3 30809.3 1026.70   2
   2  -3   3 30779.0 1024.66   2
  -2  -3  -3 32202.8 1008.24  10
  -2  -3  -4 326.200 61.1618  15
  -2   3  -4 263.100 57.3237  15
   2   3   4 317.259 61.4578   2
   2  -3   4 446.376 68.1093   2
  -2  -3  -4 450.348 54.6285  10
  -2  -3  -5 2807.00 205.302  15
   2   3   5 3018.80 212.337   2
   2  -3   5 3354.93 216.718   2
  -2   3  -6 122.311 46.8503  17
  -2  -3  -6 124.343 56.7096  16
  -2   3  -6 155.823 53.9797  16
  -2  -3  -6 170.826 42.3801  10
   2   3   6 172.669 62.8220   2
   2  -3   6 145.096 67.1961   2
  -2   3  -7 323.338 33.1264  43
   2  -3   7 332.665 83.3998  46
   2   3   7 213.369 74.7964   2
   2  -3   7 264.518 80.5386   2
  -2   3  -7 339.335 74.6322  16
  -2   3  -7 278.097 62.5473  17
  -2  -3  -7 449.125 81.0690  16
  -2  -3  -7 409.538 66.4379  10
  -2  -3  -7 306.153 56.7475  52
  -2  -3  -8 204.523 65.1990  16
  -2   3  -8 116.524 58.8149  16
  -2  -3  -8 253.772 60.9639  10
  -2   3  -8 399.598 85.1965  13
   2   3   8 327.055 90.8990   2
   2  -3   8 196.464 80.2589   2
   2  -3   8 304.257 79.1841  46
  -2   3  -8 268.114 34.5048  43
  -2   3  -8 262.475 45.3973  45
  -2  -3  -9 51.0516 50.4987  16
  -2   3  -9 112.110 60.2264  16
   2  -3   9 94.7800 36.9658   5
   2  -3   9-13.5484 70.0859   2
   2   3   9 167.521 73.7642   2
  -2   3  -9 140.579 60.6218  13
  -2   3  -9 90.1462 27.6535  43
   2  -3   9 140.353 70.1207  46
  -2   3  -9 43.5310 33.5025  45
   2   3  10 379.776 54.2635   5
   2  -3  10 459.880 55.0959   5
  -2   3 -10 409.833 43.8404  43
   2  -3  10 476.539 94.6662  46
  -2   3 -10 367.640 52.8057  45
   2   3  11 1473.13 89.7355   5
   2  -3  11 1432.21 87.8380   5
  -2   3 -11 1156.05 73.0242  43
  -2   3 -11 1019.68 82.0028  45
   2   3  12 24.4803 26.5284   5
   2  -3  12 31.2454 26.9330   5
  -2   3 -12 5.58407 26.2460  45
   2   3  13 1593.36 79.5466   5
   2  -3  13 1689.44 80.5228   5
   2   3  13 1570.25 81.4829  23
   2   3  14 34.5224 13.8910   5
   2  -3  14 52.0718 14.8843   5
   2   3  14 68.2935 16.0521  23
   2   4 -15 45.1479 13.2990  24
   2  -4 -14 914.779 58.9812   7
   2   4 -14 944.319 50.7467  24
   2  -4 -13 65.3248 25.7333  41
   2  -4 -13 81.6329 32.6320   7
   2   4 -13 96.1020 24.9331  24
   2  -4 -12 22.7576 27.8728  41
   2   4 -12 39.3256 21.4978  31
   2   4 -12 190.206 40.1300   7
   2  -4 -12 166.256 41.8506   7
   2   4 -12 51.8141 22.5459  24
   2  -4 -11-13.4792 29.4936  41
   2   4 -11 2.14429 21.8070  24
   2   4 -11 28.7477 23.1122  31
   2  -4 -11-3.72571 33.3615   7
   2  -4 -10 469.972 52.5981  39
   2  -4 -10 421.076 41.2908  24
   2   4 -10 391.420 39.5791  24
   2   4 -10 429.679 41.9050  31
   2  -4 -10 450.635 48.3133  41
   2  -4  -9 103.404 35.9472  39
   2  -4  -9 57.6273 22.1863  24
   2   4  -9 63.0790 20.9618  24
   2   4  -9 41.2649 21.7570  31
   2  -4  -9 55.7635 26.4604  41
   2  -4  -8 3333.16 142.778  41
   2  -4  -8 3604.83 155.652  39
   2   4  -8 3275.87 137.974  31
   2   4  -8 3356.55 134.555  24
  -2   4   8 2964.83 230.954   4
  -2  -4   8 3564.59 245.102   4
  -2  -4   7 8.85580 49.6090   9
  -2  -4   7 40.6232 62.8935   4
  -2   4   7 31.2235 61.4549   4
  -2  -4   6 8582.23 413.930   9
   2   4  -6 9076.04 422.973  18
  -2  -4   5 1412.19 136.594   9
   2   4  -5 1338.62 128.707  18
  -2  -4   4 54156.8 1852.72   9
   2  -4  -4 57975.7 1822.81   1
   2   4  -4 54812.4 1817.68   1
   2   4  -4 52214.5 1844.96  18
   2   4  -3 82.7363 34.3660  11
  -2  -4   3 31.7330 40.7466   9
   2  -4  -3 50.8583 24.4008   1
   2   4  -3 42.1807 23.0219   1
  -2  -4   3 55.1059 41.7423  19
  -2  -4   2 149025. 4790.39   9
   2   4  -2 149563. 4780.27  11
  -2  -4   2 150147. 4786.52  19
  -2  -4   1 1336.93 88.0743   9
   2   4  -1 1167.44 81.0193  11
   2  -4  -1 1152.46 66.1821   3
   2   4  -1 1267.77 68.8744   3
  -2  -4   1 1142.06 87.8809  19
  -2  -4   0 195275. 6230.19  10
  -2  -4   0 200136. 6239.95   9
   2   4   0 197806. 6245.24  11
   2  -4   0 192815. 6223.62   3
   2   4   0 197787. 6224.77   3
  -2  -4  -1 333.316 38.4656  10
   2   4   1 376.228 42.7154  11
  -2  -4  -1 277.824 44.2106  12
   2  -4   1 290.744 36.0417   3
   2   4   1 320.971 37.2609   3
  -2  -4  -2 71137.8 2194.13  12
  -2  -4  -2 67660.8 2169.28  10
   2   4   2 68734.3 2171.25   2
   2  -4   2 68237.0 2171.55   2
  -2  -4  -3 63.5058 29.5071  10
   2   4   3 60.0213 31.7280   2
   2  -4   3 51.8710 31.3027   2
  -2   4  -3 24.3460 34.0579  15
  -2  -4  -3 63.0732 34.7331  15
  -2  -4  -4 14137.4 463.718  10
   2   4   4 12224.3 481.433   2
   2  -4   4 12541.4 483.518   2
  -2   4  -4 9593.54 473.895  15
  -2  -4  -4 11294.8 489.405  15
  -2  -4  -5 200.090 44.8914  10
   2   4   5 118.820 49.8800   2
   2  -4   5 46.2288 42.4556   2
  -2   4  -5 50.6149 35.8437  17
   2   4   6 4359.07 272.704   2
   2  -4   6 4813.72 278.771   2
  -2   4  -6 5282.87 270.504  17
  -2   4  -6 3963.29 245.150  16
  -2  -4  -6 4476.20 257.397  16
  -2  -4  -6 4702.74 231.644  10
  -2  -4  -6 4071.10 197.240  52
  -2   4  -7 64.4056 20.2426  43
   2  -4   7 91.7189 68.4606  46
   2   4   7-11.7582 56.6944   2
   2  -4   7 22.6021 47.1935   2
  -2  -4  -7 6.82380 32.0811  10
  -2  -4  -7 71.6052 41.8749  52
  -2   4  -7-8.31716 35.8785  17
  -2  -4  -7 62.6904 45.2941  16
  -2   4  -8 19.3849 20.6607  43
  -2  -4  -8-9.60885 57.6799  16
  -2  -4  -8 100.856 44.2644  10
  -2   4  -8-10.1324 51.2404  13
  -2  -4  -8 28.1251 46.0459  52
   2  -4   9 110.696 40.1997   5
   2  -4   9 101.389 71.2809  46
  -2   4  -9 164.691 30.7744  43
  -2   4  -9 160.290 41.4389  45
   2   4  10 802.302 70.8721   5
   2  -4  10 956.534 74.9833   5
  -2   4 -10 857.554 59.9492  43
   2  -4  10 672.207 104.714  46
  -2   4 -10 808.929 71.8376  45
   2   4  11 472.485 51.6523   5
   2  -4  11 461.351 49.8592   5
  -2   4 -11 390.137 52.1974  45
  -2   4 -11 349.083 38.8915  43
   2  -4  11 317.950 78.3184  46
   2   4  12 2367.49 113.356   5
  -2   4 -12 2164.56 115.485  45
   2   4  13 103.241 25.2871  23
   2  -4  13 111.514 24.3730   5
   2   4  14 607.436 36.6671  23
   2   5 -15 499.897 28.7390  24
   2   5 -14 190.404 23.9409  24
   2  -5 -14 213.438 28.5275  41
   2   5 -13 142.921 25.6210  24
  -2  -5  13 56.2022 49.4200  46
   2  -5 -13 126.568 31.7188  41
   2  -5 -12 127.603 31.8744  41
   2   5 -12 96.4583 25.2626  24
   2   5 -12 80.8339 24.3324  31
   2  -5 -11 141.965 35.7019  41
   2   5 -11 146.248 28.2884  31
   2   5 -11 54.9145 22.8757  24
   2  -5 -10 258.870 40.1308  41
   2   5 -10 279.351 33.8318  31
   2   5 -10 251.284 32.9639  24
   2  -5 -10 291.883 46.5526  39
   2  -5  -9 6054.22 232.916  41
   2   5  -9 5824.48 225.764  31
   2   5  -9 5899.60 222.599  24
   2  -5  -9 6222.12 239.793  39
   2  -5  -8 587.255 55.5147  39
   2   5  -8 610.040 43.5619  24
   2  -5  -8 599.438 50.3716  41
   2   5  -7 15682.2 677.776  18
   2   5  -6 1580.66 156.181  18
  -2  -5   6 1376.79 148.465   9
   2   5  -5 41987.6 1485.68  18
  -2  -5   5 41905.5 1489.50   9
   2   5  -4 2931.76 188.861  18
  -2  -5   4 2727.41 197.727   9
  -2  -5   3 70562.2 2370.29  19
   2   5  -3 73834.7 2373.43  11
  -2  -5   3 71640.3 2394.54   9
  -2  -5   2 84.0106 43.0629  19
   2   5  -2 114.745 34.1189  11
  -2  -5   2 88.3278 49.1727   9
  -2  -5   1 107186. 3602.97  19
   2   5  -1 111024. 3589.61  11
  -2  -5   1 117305. 3606.34   9
  -2  -5   0 2380.84 129.094   9
   2   5   0 2303.46 126.549  11
   2   5   1 108997. 3527.49  11
  -2  -5  -1 110157. 3516.90  10
  -2  -5  -1 110767. 3539.15  12
  -2  -5  -2 2337.62 123.852  10
  -2  -5  -2 2324.43 138.569  12
  -2   5  -3 43437.5 1548.11  17
  -2  -5  -3 47485.6 1516.33  10
  -2   5  -4 330.534 61.3614  17
  -2  -5  -4 380.850 51.7205  10
  -2   5  -5 18620.6 720.108  17
  -2  -5  -5 18704.4 676.638  10
  -2   5  -6 1182.64 120.595  17
  -2  -5  -6 1100.45 97.7270  10
  -2  -5  -6 1081.23 87.1235  52
  -2   5  -7 4957.45 279.643  17
  -2  -5  -7 4722.47 229.916  52
  -2  -5  -7 4338.19 246.231  10
  -2   5  -7 6309.22 311.507  13
  -2   5  -7 5119.34 194.955  43
   2  -5   7 6154.64 308.421  46
  -2   5  -8 181.851 57.3436  17
  -2   5  -8 185.596 61.6675  13
  -2  -5  -8 200.645 55.9986  52
   2  -5   8 201.191 87.6342  46
  -2   5  -8 175.244 29.2288  43
  -2   5  -9 588.637 48.6591  43
   2  -5   9 539.021 105.018  46
  -2   5  -9 521.116 59.8523  45
   2  -5  10-15.9030 66.9703  46
  -2   5 -10 65.9476 24.0208  43
  -2   5 -10 67.6619 33.5153  45
   2  -5  11 2326.67 165.467  46
  -2   5 -11 2314.83 106.292  43
  -2   5 -11 1948.12 114.716  45
   2   5  12 20.1242 24.4291  23
  -2   5 -12 48.0119 21.1882  43
  -2   5 -12 31.0066 24.1463  45
   2   5  13 855.005 54.4545  23
   2   5  14 114.422 17.1609  23
   2   6 -14 402.758 30.3529  24
   2  -6 -14 365.387 34.5105  41
  -2  -6  14 391.596 54.9588  46
   2   6 -13 288.949 30.7067  24
   2  -6 -13 342.595 38.6961  41
  -2  -6  13 243.721 57.0204  46
   2   6 -12 34.8028 20.7762  24
   2  -6 -12 50.9305 29.9718  41
   2  -6 -11 143.646 34.3931  41
   2   6 -11 182.731 29.0467  24
   2   6 -11 122.939 27.2670  31
   2   6 -10 73.4976 24.2045  31
   2   6 -10 70.2648 22.9437  24
   2  -6  -9 206.291 39.3895  39
   2  -6  -9 212.602 36.3098  41
   2   6  -9 154.658 28.7862  31
   2   6  -9 159.473 27.8888  24
   2  -6  -8 10663.1 382.630  41
   2  -6  -8 11571.5 393.438  39
   2   6  -8 11207.2 398.262  49
   2   6  -8 11202.3 375.908  24
   2   6  -7 160.426 30.3107  48
   2   6  -7 121.590 24.7154  42
   2  -6  -7 112.268 26.2363  41
  -2  -6   7 97.4064 35.5618  34
   2   6  -7 150.327 28.1918  29
   2   6  -7 158.148 24.0480  24
  -2  -6   7 102.953 31.9681  26
   2   6  -7 217.882 77.3108  18
   2   6  -7 140.925 27.3683  20
   2   6  -6 15836.7 685.642  18
  -2  -6   6 15598.0 674.514   9
   2   6  -5 5739.31 327.457  18
  -2  -6   5 5919.97 338.470   9
  -2  -6   4 112344. 3633.23  19
   2   6  -4 113023. 3642.44  18
  -2  -6   4 106180. 3660.73   9
  -2  -6   3 98.3019 52.0262  19
   2   6  -3 108.222 45.6489  11
  -2  -6   3 127.116 64.6867   9
  -2  -6   2 44084.5 1553.31  19
  -2  -6   2 49152.9 1587.55   9
   2   6  -2 45364.1 1542.70  11
  -2  -6   1 466.293 69.9981  19
   2   6  -1 513.399 60.9653  11
  -2  -6   1 525.343 80.6355   9
  -2  -6   0 123554. 3959.32  12
   2   6   0 122818. 3953.68  11
  -2   6  -1 1159.60 96.9177  17
  -2  -6  -1 1171.66 81.8092  10
  -2  -6  -1 1362.09 100.013  12
   2   6   1 1227.71 87.5322  11
  -2  -6  -2 115629. 3700.27  10
  -2  -6  -2 123693. 3732.01  12
  -2   6  -3 1351.43 116.810  17
  -2  -6  -3 1469.82 98.4990  10
  -2   6  -4 21205.1 810.297  17
  -2  -6  -4 22203.7 770.384  10
  -2   6  -5 259.651 59.6559  17
  -2  -6  -5 159.724 44.8244  52
  -2  -6  -5 170.601 42.1065  10
  -2   6  -6 6821.92 351.336  17
  -2  -6  -6 6477.75 291.875  52
  -2  -6  -6 6916.39 318.665  10
  -2   6  -6 7571.13 261.957  43
   2  -6   7 132.994 79.5055  46
  -2   6  -7 153.257 26.2874  43
  -2  -6  -7 75.8506 45.8269  52
  -2   6  -7 175.355 53.4223  17
   2  -6   7 118.315 41.8282  33
  -2  -6  -7 130.830 44.2422  10
  -2  -6  -8 1090.42 98.4498  52
  -2   6  -8 1062.01 66.5376  43
   2  -6   8 1258.80 140.180  46
  -2   6  -8 1153.85 119.515  14
  -2   6  -8 1122.00 117.956  17
   2  -6   9 162.584 76.2382  46
  -2   6  -9 163.185 30.8749  43
  -2   6 -10 102.581 25.7834  43
   2  -6  10 117.669 69.3090  46
  -2   6 -10 134.553 38.2748  45
  -2   6 -11 405.876 39.4086  43
   2  -6  11 461.455 84.5166  46
  -2   6 -11 445.862 51.9107  45
   2   6  12 1408.32 81.3744  23
  -2   6 -12 1451.00 71.8046  43
  -2   6 -12 1230.10 77.3608  45
   2   6  13 67.0783 22.4080  23
   2   7 -14 112.031 17.8197  24
  -2  -7  14 52.9395 34.9062  46
   2   7 -13 117.713 21.8859  24
   2  -7 -13 99.1686 28.6558  41
  -2  -7  13 104.179 48.0110  46
   2   7 -12 210.235 28.4793  24
   2  -7 -12 198.925 37.7994  41
   2   7 -11 641.510 48.0023  24
   2  -7 -11 581.902 55.6008  41
   2  -7 -10 164.030 35.4877  41
   2   7 -10 126.542 26.6898  31
   2   7 -10 121.898 26.1175  24
   2   7  -9 1727.16 102.449  49
  -2  -7   9 1440.68 90.0525  34
   2  -7  -9 1765.66 94.1481  41
  -2  -7   9 1386.71 94.7112  28
   2   7  -9 1749.32 88.9464  31
   2   7  -9 1979.31 89.3239  24
   2  -7  -8 214.519 33.5106  41
   2  -7  -8 196.650 37.3180  39
  -2  -7   8 203.503 42.1657  34
   2   7  -8 178.875 38.8731  49
   2   7  -8 212.192 28.5299  24
   2   7  -7 9266.44 319.543  48
   2   7  -7 8997.36 316.663  42
   2  -7  -7 8986.80 315.149  41
  -2  -7   7 8900.25 328.198  34
   2   7  -7 8850.20 315.514  29
   2   7  -7 9085.17 310.425  24
  -2  -7   7 7748.85 314.013  26
   2   7  -7 8560.28 313.112  20
   2   7  -7 10259.3 491.187  18
   2   7  -6 196.434 72.7509  18
   2   7  -5 76522.7 2594.49  18
  -2  -7   5 82072.5 2616.92   9
  -2  -7   4 52.4313 63.1993  19
   2   7  -4 9.10685 47.0919  18
  -2  -7   4 88.1564 75.1352   9
  -2  -7   3 91636.2 3078.71  19
  -2  -7   3 89158.2 3114.28   9
   2   7  -3 97951.4 3075.80  11
  -2  -7   2 1572.88 132.398  19
   2   7  -2 1514.88 119.615  11
  -2  -7   2 1350.26 143.525   9
  -2  -7   1 67828.8 2324.95  19
  -2  -7   1 72050.5 2349.16   9
   2   7  -1 70588.3 2302.96  11
  -2  -7   0 2437.46 146.215  12
   2   7   0 2132.83 132.758  11
  -2   7  -1 47447.5 1658.37  17
  -2  -7  -1 51948.6 1666.56  12
   2   7   1 49926.3 1647.85  11
  -2   7  -2 72.5247 36.3192  17
  -2  -7  -2 69.1849 27.1042  10
  -2  -7  -2 22.3134 36.1255  12
  -2   7  -3 23322.5 840.738  17
  -2  -7  -3 22554.0 799.074  10
  -2   7  -4 641.820 82.4005  17
  -2  -7  -4 719.355 73.1585  10
  -2   7  -5 18492.0 646.448  17
  -2  -7  -5 17205.3 598.952  10
  -2  -7  -6 104.560 47.8887  52
   2  -7   6 197.166 77.9723  46
  -2   7  -6 129.988 46.5218  17
   2  -7   6 114.677 44.5580  33
  -2  -7  -6 143.232 41.3962  10
   2  -7   7 907.532 79.2237  33
  -2   7  -7 954.803 107.574  14
  -2   7  -7 938.455 106.986  17
  -2  -7  -7 766.089 82.4524  52
  -2   7  -7 856.090 56.3071  43
   2  -7   7 971.078 124.560  46
  -2  -7  -8 800.629 87.3529  52
   2  -7   8 681.998 68.7886  33
  -2   7  -8 659.374 51.3522  43
   2  -7   8 825.327 120.364  46
  -2   7  -9 3513.65 148.896  43
   2  -7   9 3598.61 231.898  46
  -2   7 -10 628.022 61.5331  45
  -2   7 -10 684.970 51.0724  43
   2  -7  10 698.506 99.0895  46
  -2   7 -11 873.875 56.0091  43
   2  -7  11 945.347 102.919  46
  -2   7 -11 772.535 64.1217  45
   2   7  11 878.982 67.6526  23
  -2   7 -12 218.870 26.3117  43
  -2   7 -12 124.872 28.4707  45
   2   7  12 175.438 31.9328  23
   2   7  13 829.327 49.8307  23
  -2  -7 -13 890.053 47.1119  47
  -2  -8  14 305.462 45.6088  46
   2   8 -14 290.692 23.1525  24
   2  -8 -13 218.782 31.9593  41
  -2  -8  13 141.385 49.3407  46
   2   8 -13 158.789 22.5776  24
   2  -8 -12 7.10881 26.1830  41
   2   8 -12 27.2806 17.2547  24
   2  -8 -11 1387.41 84.3013  41
   2   8 -11 1336.65 73.3509  24
   2   8 -10 254.316 45.0629  49
  -2  -8  10 188.581 36.6641  34
   2  -8 -10 245.092 42.3091  41
  -2  -8  10 254.434 46.0324  28
   2   8 -10 350.125 37.3694  24
   2   8  -9 1257.49 88.3537  49
  -2  -8   9 1084.05 77.0196  34
   2  -8  -9 1327.18 79.9529  41
  -2  -8   9 1190.70 82.4398  28
   2   8  -9 1307.70 71.4376  24
   2   8  -8 6678.34 254.273  42
   2  -8  -8 6847.79 255.694  41
  -2  -8   8 6635.74 261.477  34
   2   8  -8 6893.31 272.862  49
   2   8  -8 6672.24 247.801  24
   2   8  -7 83.4568 25.3128  48
   2  -8  -7 73.0057 26.2810  41
   2   8  -7 91.1631 26.8398  42
   2   8  -7 91.4583 26.9878  20
   2   8  -7 188.886 78.3731  18
  -2  -8   7 112.010 40.4868  34
   2   8  -7 73.2121 26.1084  29
   2   8  -7 109.701 24.1466  24
   2   8  -6 9909.13 328.954  48
   2   8  -6 9167.01 325.974  42
  -2  -8   6 9337.81 341.814  34
   2   8  -6 8933.70 322.242  29
   2   8  -6 9202.17 318.118  24
  -2  -8   6 8379.29 326.638  26
   2   8  -6 8642.04 320.800  20
  -2  -8   6 8536.39 462.763  19
   2   8  -6 10274.2 495.617  18
   2  -8  -5 57.8960 52.0660  51
  -2  -8   5 44.7197 66.0548  19
   2   8  -5 151.009 69.7616  18
   2   8  -4 94150.3 3021.09  11
  -2  -8   4 99285.1 3075.68   9
  -2  -8   3 1463.69 162.090   9
   2   8  -3 1608.27 141.776  11
  -2  -8   3 1469.72 145.542  19
  -2  -8   2 39223.3 1418.44   9
   2   8  -2 39894.8 1372.49  11
  -2  -8   2 39054.7 1389.42  19
   2   8  -1 81.6599 34.4949  11
  -2  -8   1 30.5206 52.7029  19
   2   8   0 58984.4 2002.13  11
  -2  -8   0 62340.4 2017.22  12
  -2  -8  -1 825.097 90.1506  12
   2   8   1 942.170 84.3969  11
  -2  -8  -2 44042.2 1482.94  12
  -2   8  -2 42817.1 1474.16  17
  -2   8  -3 32.5799 28.9791  17
  -2  -8  -4 9615.32 402.465  10
  -2   8  -4 10545.4 437.444  17
  -2   8  -5 408.621 69.3435  17
   2  -8   5 379.165 63.0295  28
  -2  -8  -5 498.837 66.8931  10
  -2   8  -6 1074.97 114.961  14
  -2   8  -6 1034.22 111.683  17
   2  -8   6 1188.60 95.8962  33
  -2   8  -7 5613.43 216.837  43
   2  -8   7 5849.79 314.918  46
  -2   8  -7 5357.71 298.795  14
   2  -8   7 6042.93 253.669  33
   2  -8   8 5160.35 228.315  33
  -2   8  -8 5014.51 201.234  43
   2  -8   9 600.465 61.8237  33
  -2   8  -9 562.710 47.0830  43
   2  -8   9 751.043 111.481  46
  -2   8 -10 47.5333 29.0728  45
  -2   8 -10 74.5617 23.2042  43
   2   8  11 145.880 32.6658  23
  -2   8 -11 170.020 26.5247  43
  -2   8 -11 167.672 32.7338  45
   2   8  12 1376.51 75.3490  23
  -2   8 -12 1519.61 69.1356  43
  -2   8 -12 1357.60 75.6492  45
   2   8  13 22.4492 14.7661  23
  -2  -8 -13 29.1221 14.7323  47
   2   9 -14 13.8936 10.0434  24
  -2  -9  14 19.6193 28.1060  46
   2   9 -13 206.979 23.2119  24
  -2  -9  13 150.812 46.2922  46
   2   9 -12 173.257 25.6860  24
  -2  -9  12 175.845 58.5641  46
   2  -9 -12 185.327 32.3680  41
   2  -9 -11 22.8107 27.5940  41
  -2  -9  11-12.7375 31.5514  28
   2   9 -11 5.52998 18.1040  24
   2   9 -10 1277.90 88.7435  49
  -2  -9  10 1170.53 78.3315  34
   2  -9 -10 1638.30 88.6462  41
  -2  -9  10 1409.59 88.9729  28
   2   9 -10 1433.24 75.8586  24
   2   9  -9 1834.00 109.851  49
  -2  -9   9 1830.71 101.406  34
   2  -9  -9 1864.03 99.5796  41
  -2  -9   9 1789.64 107.295  28
   2   9  -9 1914.52 92.5697  24
   2   9  -8 32.5927 31.7292  49
   2   9  -8 32.0499 24.3765  42
   2  -9  -8 36.4382 25.1355  41
  -2  -9   8 41.8727 37.2340  34
  -2  -9   8 25.5228 37.0529  28
   2   9  -8 22.2788 21.6348  24
   2   9  -7 10048.1 488.943  11
   2   9  -7 8838.16 320.312  48
   2   9  -7 9481.14 344.126  49
   2   9  -7 8947.18 321.249  42
   2   9  -7 8031.30 314.390  20
  -2  -9   7 9001.00 330.959  34
   2   9  -7 8520.19 316.412  29
   2   9  -7 8675.02 311.808  24
   2   9  -6 75.7482 26.6805  48
   2   9  -6 89.5623 27.8648  42
   2   9  -6 188.770 31.5023  20
  -2  -9   6 214.160 90.1840  19
  -2  -9   6 118.156 41.0713  34
   2   9  -6 94.0511 26.6345  29
   2   9  -6 154.745 25.3161  24
  -2  -9   6 104.596 42.3214  26
   2   9  -5 16697.6 557.836  48
   2   9  -5 15459.3 557.919  42
  -2  -9   5 17376.3 574.489  34
   2   9  -5 16267.2 552.526  29
   2   9  -5 15987.5 552.479  20
  -2  -9   5 16393.2 719.004  19
  -2  -9   5 16155.5 562.628  26
  -2  -9   4 102.712 62.8562  19
   2   9  -4 105.446 52.2413  11
   2  -9  -4 173.993 59.0789  51
  -2  -9   3 40796.6 1536.80  19
   2   9  -3 44737.7 1525.88  11
   2  -9  -3 43327.3 1437.48  51
  -2  -9   2 189.001 63.0972  19
   2   9  -2 200.425 54.2037  11
   2   9  -1 49878.6 1695.01  11
  -2  -9   0 1385.33 118.159  12
   2   9   0 1175.59 105.255  11
  -2  -9  -1 43295.8 1485.97  12
  -2   9  -2 478.369 67.0890  14
  -2  -9  -2 369.174 69.7523  12
  -2   9  -3 21328.8 761.714  14
  -2   9  -3 19295.4 751.399  17
  -2  -9  -4 556.048 38.2054  27
   2  -9   4 665.666 58.6260  21
  -2   9  -4 632.934 83.9947  14
  -2   9  -4 700.026 86.5603  17
   2  -9   4 562.370 70.9295  33
   2  -9   5 6755.02 293.018  28
   2  -9   5 6998.20 300.476  33
   2  -9   6 385.738 63.3631  33
  -2   9  -6 483.805 80.8676  14
   2  -9   7 1657.89 112.216  33
  -2   9  -7 1446.97 79.7828  43
   2  -9   8 519.422 63.0483  33
  -2   9  -8 475.108 44.0609  43
   2  -9   8 632.397 105.796  46
   2  -9   9 264.349 48.2461  33
  -2   9  -9 216.044 30.9398  43
   2  -9   9 184.955 74.1765  46
   2   9  10 100.412 31.2477  23
   2  -9  10 205.941 66.1607  46
  -2   9 -10 147.034 26.1458  43
  -2   9 -10 138.981 35.3217  45
   2   9  11 1007.61 65.7982  23
  -2   9 -11 1114.67 59.2095  43
  -2   9 -11 946.639 65.8189  45
  -2  -9 -12 282.336 29.8675  47
   2   9  12 259.987 29.6848  23
  -2   9 -12 304.350 26.7907  43
  -2   9 -12 261.359 30.8734  45
   2  10 -13 27.9858 13.7191  24
  -2 -10  13 20.3094 33.0439  46
   2  10 -12 150.372 22.8716  24
  -2 -10  12 76.6286 47.2309  46
   2 -10 -11 216.836 35.7841  41
  -2 -10  11 226.892 40.8308  28
   2  10 -11 222.216 29.2705  24
   2  10 -10 522.205 57.6037  49
  -2 -10  10 602.795 53.7684  34
   2 -10 -10 598.050 55.2695  41
  -2 -10  10 572.741 59.4414  28
   2  10 -10 674.398 47.1107  24
   2  10  -9 713.290 67.9127  49
  -2 -10   9 621.394 58.5845  34
   2 -10  -9 829.641 61.3596  41
  -2 -10   9 714.025 69.4121  28
   2  10  -9 701.349 50.9377  24
   2  10  -8 5503.74 239.749  49
  -2 -10   8 5645.42 227.469  34
  -2 -10   8 5655.69 236.126  28
   2  10  -8 5531.45 212.765  24
   2  10  -7 106.290 65.6751  11
   2  10  -7 23.1402 38.6262  49
   2  10  -7 78.9897 28.0068  48
   2  10  -7 106.830 29.9504  42
   2  10  -7 40.7434 27.9250  20
  -2 -10   7 73.1670 40.5935  34
   2  10  -7 64.0346 29.1324  29
   2  10  -7 108.906 26.6846  24
   2  10  -6 13071.5 599.701  11
   2  10  -6 12773.9 431.157  48
   2  10  -6 12181.0 430.580  42
   2  10  -6 11586.3 424.710  20
  -2 -10   6 11333.8 592.912  19
  -2 -10   6 13710.5 444.720  34
   2  10  -6 11717.9 424.094  29
   2  10  -6 12146.4 420.523  24
  -2 -10   6 11433.8 433.410  26
   2  10  -5 83.8476 30.1142  48
   2  10  -5 86.9320 27.7961  42
  -2 -10   5 131.558 46.1729  34
  -2 -10   5 63.8851 42.2097  26
   2  10  -5 87.5520 55.6494  11
   2  10  -5 64.3592 26.8692  20
  -2 -10   5 69.0942 73.0217  19
  -2 -10   4 29705.6 1222.04  19
   2 -10  -4 31807.7 1116.13  51
  -2 -10   4 35269.6 1073.30  34
   2  10  -4 33742.0 1221.59  11
  -2 -10   4 30102.2 1062.40  26
  -2 -10   3 636.127 116.086  19
   2 -10  -3 534.627 78.0740  51
   2  10  -3 685.522 101.152  11
  -2 -10   3 421.797 53.2971  26
   2 -10  -2 60586.6 1939.36  51
   2  10  -2 58349.6 2007.29  11
  -2 -10   2 55384.3 2039.53  19
   2 -10  -1 144.263 52.1984  51
  -2 -10   1 161.953 57.1691  12
   2  10  -1 128.159 45.4678  11
   2 -10   0 70966.9 2277.61  51
  -2 -10   0 71450.3 2340.76  12
   2  10   0 66907.6 2322.31  11
   2 -10   1 124.487 47.7649  21
  -2 -10  -1 133.405 23.8201  27
  -2 -10  -1 144.854 52.7905  12
  -2 -10  -2 30597.2 930.475  47
   2 -10   2 27994.4 952.934  21
  -2 -10  -2 30348.1 929.383  44
  -2 -10  -2 28958.4 1034.46  12
  -2 -10  -3 296.434 35.9738  47
   2 -10   3 305.884 50.0564  21
   2 -10   3 261.793 50.8202  33
  -2 -10  -3 234.938 27.8549  27
  -2  10  -3 296.392 60.4451  14
   2 -10   4 6682.14 258.171  21
   2 -10   4 7191.63 284.551  33
  -2  10  -5 67.0302 40.4182  14
   2 -10   5 26.6822 37.7735  33
   2 -10   6 4180.32 205.557  33
   2 -10   7 111.898 47.2438  33
  -2  10  -7 126.775 26.2577  43
   2 -10   8 717.231 72.4857  33
  -2  10  -8 601.221 48.3857  43
   2 -10   9 264.042 50.1156  33
  -2  10  -9 243.197 31.7753  43
  -2 -10 -10 395.139 42.7244  47
   2 -10  10 409.860 46.4160  33
  -2  10 -10 344.420 33.7442  43
  -2  10 -10 329.222 42.3085  45
  -2 -10 -11 125.260 24.4290  44
  -2 -10 -11 126.343 26.9682  47
  -2  10 -11 125.804 20.8082  43
  -2  10 -11 113.227 25.9626  45
  -2 -10 -12 624.184 38.9803  47
  -2  10 -12 566.065 40.5798  45
  -2  10 -12 662.303 36.3445  43
   2  11 -13 525.388 29.0305  24
  -2 -11  13 359.529 46.4992  46
   2 -11 -12 85.7000 46.5061  50
   2  11 -12 132.106 19.8964  24
  -2 -11  12 178.448 49.4415  46
  -2 -11  11 48.0164 31.7355  28
   2  11 -11 78.7602 20.5047  24
  -2 -11  11 64.5373 51.2481  46
   2  11 -10 37.0484 31.0492  49
  -2 -11  10 33.4052 34.6132  28
   2  11 -10 10.8465 18.3954  24
   2  11  -9 1521.59 97.9635  49
  -2 -11   9 1587.07 98.3176  28
   2  11  -9 1456.47 77.8560  24
  -2 -11   9 1421.13 86.6634  34
   2  11  -8 50.0922 38.3771  49
  -2 -11   8 108.698 43.7142  34
  -2 -11   8 40.9794 40.9036  28
   2  11  -8 98.3367 25.9358  24
   2  11  -7 8806.92 320.978  42
   2  11  -7 8238.89 315.368  20
  -2 -11   7 9105.90 327.754  34
   2  11  -7 8413.49 341.669  49
   2  11  -7 8634.96 317.358  48
   2  11  -7 8524.45 309.958  24
   2  11  -6 1005.31 69.3665  48
   2  11  -6 960.763 70.5361  42
   2  11  -6 949.199 66.8903  20
  -2 -11   6 886.986 152.353  19
  -2 -11   6 990.183 78.4799  34
   2  11  -6 1152.01 150.556  11
   2  11  -6 1053.52 64.5344  24
   2  11  -5 19847.5 676.111  48
   2  11  -5 18539.2 677.765  42
  -2 -11   5 21932.4 686.586  34
   2  11  -5 22713.4 868.130  11
  -2 -11   5 19808.5 684.490  26
  -2 -11   5 16897.9 840.734  19
   2 -11  -4 68.3671 65.3605  51
   2  11  -4 95.7106 59.1651  11
  -2 -11   4 95.2166 47.9789  26
  -2 -11   4 84.6295 74.5392  19
   2 -11  -3 43100.1 1444.07  51
   2  11  -3 43361.3 1530.31  11
  -2 -11   3 39926.4 1558.72  19
   2 -11  -2 1194.74 109.395  51
   2 -11  -2 1025.35 69.0586  47
   2  11  -2 1094.45 122.950  11
  -2 -11   2 986.769 139.391  19
   2 -11  -1 59840.8 1838.02  51
   2 -11  -1 53789.9 1780.70  47
  -2 -11   1 58948.6 1907.88  12
   2  11  -1 57111.5 1899.44  11
   2 -11  -1 51899.0 1814.50  21
  -2 -11   0 725.507 52.0254  44
   2 -11   0 616.797 78.4701  51
  -2 -11   0 792.563 105.142  12
  -2 -11  -1 45481.2 1423.11  44
   2 -11   1 44625.3 1467.40  51
  -2 -11  -1 44523.2 1537.83  12
   2 -11   1 40353.1 1450.65  21
   2 -11   2 277.832 54.6725  21
  -2 -11  -2 281.338 37.2211  44
  -2 -11  -2 311.859 39.1959  47
  -2 -11  -3 12581.9 410.904  44
   2 -11   3 11463.1 425.971  21
   2 -11   3 12336.8 437.379  33
  -2 -11  -3 12612.8 412.100  47
   2 -11   4 63.7128 37.4622  21
  -2  11  -4 94.6736 47.3309  14
   2 -11   4 66.7261 43.3791  33
  -2 -11  -4 37.4178 20.7961  27
  -2 -11  -4 32.4928 26.1627  44
  -2 -11  -4 47.9798 27.7721  47
  -2  11  -5 4335.32 258.713  14
  -2 -11  -5 4133.34 176.264  47
   2 -11   5 4307.84 206.668  33
  -2 -11  -6 121.106 33.5067  47
   2 -11   6 80.3546 50.3574  33
  -2  11  -7 246.272 32.4456  43
  -2 -11  -7 263.701 40.5077  47
   2 -11   7 262.854 55.9867  33
  -2  11  -8 250.909 32.9045  43
  -2 -11  -8 261.501 39.2737  47
   2 -11   8 338.205 53.7694  33
  -2 -11  -9 113.998 29.2125  44
  -2 -11  -9 122.432 33.9062  47
  -2  11  -9 117.804 23.6462  43
   2 -11   9 148.093 40.6563  33
  -2 -11 -10 311.093 34.4774  44
  -2  11 -10 329.544 31.6577  43
  -2  11 -10 300.651 38.1904  45
  -2 -11 -10 304.160 36.5085  47
   2 -11  10 391.877 43.0585  33
  -2 -11 -11 1572.80 72.7056  47
  -2 -11 -11 1535.83 68.6965  44
  -2  11 -11 1408.60 66.0691  43
  -2  11 -11 1321.31 72.4726  45
  -2  11 -12 248.934 19.5638  43
  -2 -12  12 659.052 44.7231  33
   2  12 -12 758.724 39.0526  24
  -2 -12  12 565.638 61.9629  46
  -2 -12  11 313.385 41.2869  28
   2  12 -11 334.773 29.3931  24
  -2 -12  11 432.340 65.5164  46
   2  12 -10 34.5281 19.0162  24
  -2 -12  10-20.7796 35.4223  28
   2  12  -9 297.584 47.1675  49
  -2 -12   9 291.030 48.4706  28
   2  12  -9 292.733 32.4192  24
   2  12  -8 2607.41 137.602  49
  -2 -12   8 2314.10 119.167  34
  -2 -12   8 2559.97 133.903  28
   2  12  -8 2303.91 108.241  24
   2  12  -7 49.6005 37.3061  49
  -2 -12   7 41.9139 38.2464  34
   2  12  -7 47.0781 28.6689  42
  -2 -12   7 21.8851 44.3336  28
   2  12  -7 49.6831 21.6414  24
   2  12  -6 6633.42 262.644  42
   2  12  -6 6737.08 259.321  48
   2  12  -6 6673.91 251.412  24
  -2 -12   6 6849.14 264.039  34
   2  12  -5 301.387 44.0861  42
  -2 -12   5 297.032 48.1148  34
   2  12  -5 266.003 40.7178  48
   2  12  -5 343.509 38.9622  24
   2 -12  -4 25990.0 909.779  51
   2  12  -4 23716.8 833.486  42
   2  12  -4 24396.2 985.535  11
  -2 -12   4 26320.8 842.032  26
   2 -12  -3 522.201 55.0323  47
   2 -12  -3 539.879 92.0259  51
   2  12  -3 593.550 103.701  11
  -2 -12   3 761.430 135.080  19
   2 -12  -2 44441.9 1485.63  47
   2 -12  -2 48825.2 1556.31  51
  -2 -12   2 44428.7 1611.70  12
   2  12  -2 46406.2 1623.74  11
   2 -12  -1 169.528 66.3870  51
  -2 -12   1 142.755 64.2908  12
   2 -12  -1 194.515 60.5164  21
   2 -12   0 56450.4 1852.10  51
  -2 -12   0 58850.9 1798.13  44
   2 -12   1 53.4366 46.1321  21
   2 -12   1 60.8503 53.6300  51
  -2 -12  -1 111.559 30.1856  44
   2 -12   2 23316.2 805.617  21
  -2 -12  -2 23390.4 780.176  47
   2 -12   2 22342.0 821.737  51
  -2 -12  -2 23713.0 780.234  44
  -2 -12  -3 167.051 35.8599  44
  -2 -12  -3 175.561 34.4310  47
   2 -12   3 192.070 47.7898  21
   2 -12   4 6201.10 259.177  33
  -2 -12  -4 6051.35 231.580  44
  -2 -12  -4 5870.87 231.624  47
   2 -12   4 5568.92 240.670  21
   2 -12   5 270.114 46.7545  21
   2 -12   5 252.433 55.0488  33
  -2 -12  -5 251.729 38.2783  44
  -2 -12  -5 212.846 38.8229  47
   2 -12   6 987.568 87.9362  33
  -2 -12  -6 994.681 69.3601  47
  -2 -12  -6 955.900 68.1052  44
   2 -12   7 381.799 60.0273  33
  -2 -12  -7 358.252 45.5115  47
  -2 -12  -7 397.402 44.4514  44
  -2  12  -7 346.867 37.1056  43
   2 -12   8 106.205 43.5790  33
  -2 -12  -8 72.6198 29.2510  44
  -2 -12  -8 96.2284 30.9785  47
  -2  12  -8 63.3542 21.6438  43
   2 -12   9 384.406 47.4144  33
  -2 -12  -9 396.979 41.5011  47
  -2 -12  -9 345.266 38.3630  44
  -2  12  -9 372.679 34.1280  43
   2 -12  10 684.279 52.8556  33
  -2 -12 -10 662.289 47.5045  47
  -2 -12 -10 709.362 46.0707  44
  -2  12 -10 686.337 42.6531  43
  -2 -12 -11 729.495 42.9342  47
  -2  12 -11 671.855 37.6791  43
   2  13 -11 301.647 25.8355  24
   2  13 -10 350.992 31.5339  24
  -2 -13  10 359.666 45.0753  28
   2  13  -9 711.596 62.5028  49
   2  13  -9 623.835 45.0341  24
  -2 -13   9 713.915 63.3111  28
   2  13  -8 122.910 41.2845  49
  -2 -13   8 131.674 42.7617  28
   2  13  -8 145.735 25.9336  24
   2  13  -7 4350.96 201.493  49
  -2 -13   7 4038.15 177.711  34
   2  13  -7 4416.97 182.620  42
  -2 -13   7 4485.62 197.799  28
   2  13  -7 4191.89 171.238  24
   2  13  -6 99.9768 43.5152  49
  -2 -13   6 70.6277 36.1849  34
  -2 -13   6 78.7589 47.7205  28
   2  13  -6 70.3634 30.5653  42
   2  13  -6 66.7077 24.6700  24
   2  13  -5 20608.3 699.501  42
   2  13  -5 20433.1 686.771  24
   2  13  -5 20196.0 694.446  48
   2  13  -4 400.723 52.0440  42
   2 -13  -4 478.395 98.6909  51
   2 -13  -3 40224.5 1352.18  47
   2 -13  -3 43611.8 1436.36  51
   2 -13  -2 815.755 67.7918  47
   2 -13  -2 1077.74 118.251  51
   2 -13  -1 21428.1 805.659  51
   2 -13  -1 22379.6 777.209  21
   2 -13   0 120.043 65.1819  51
   2 -13   0 164.357 60.3600  21
  -2 -13  -1 35128.0 1118.44  44
   2 -13   1 32418.6 1167.93  51
   2 -13   1 33115.0 1145.85  21
  -2 -13  -2 196.514 39.1171  44
  -2 -13  -2 166.506 38.1957  47
   2 -13   2 249.807 67.2284  51
   2 -13   2 114.406 49.3519  21
  -2 -13  -3 15734.1 536.335  44
   2 -13   3 15068.2 578.662  51
  -2 -13  -3 16020.5 537.452  47
   2 -13   3 14572.5 550.565  21
  -2 -13  -4 45.4359 32.7558  47
  -2 -13  -4 36.4987 29.1072  44
   2 -13   4 49.3062 36.8531  21
   2 -13   4 71.5084 41.5458  33
   2 -13   4 36.1824 53.4643  51
   2 -13   5 8810.70 331.509  33
   2 -13   5 7803.42 304.769  21
  -2 -13  -5 7845.12 298.944  44
  -2 -13  -5 7966.06 300.536  47
   2 -13   6 1127.73 90.9485  33
  -2 -13  -6 1097.23 72.4112  47
  -2 -13  -6 999.004 69.2748  44
  -2 -13  -7 89.0889 31.2601  44
  -2 -13  -7 115.566 33.1292  47
  -2  13  -7 114.689 25.6619  43
   2 -13   7 170.383 46.0159  33
  -2 -13  -8 238.487 34.6657  44
  -2  13  -8 235.865 28.6219  43
  -2 -13  -8 216.656 34.9329  47
   2 -13   8 232.366 44.9862  33
  -2 -13  -9 565.927 44.5954  44
  -2  13  -9 584.763 39.9136  43
  -2 -13  -9 585.894 46.5148  47
   2 -13   9 524.828 51.0586  33
  -2 -13 -10 608.009 41.7404  47
  -2 -13 -10 589.925 39.2061  44
  -2  13 -10 619.316 36.9426  43
   2  14 -11 471.650 29.1976  24
  -2 -14  11 488.603 37.4033  33
   2  14 -10 17.8902 14.7270  24
  -2 -14  10 21.3457 26.8765  28
   2  14  -9 589.203 54.7746  49
   2  14  -9 548.170 38.9712  24
  -2 -14   9 435.240 51.4979  28
   2  14  -8 1355.44 90.7631  49
   2  14  -8 1299.85 70.5865  24
  -2 -14   8 1505.35 91.9457  28
   2  14  -7 552.569 63.8081  49
  -2 -14   7 581.071 63.5648  28
   2  14  -7 583.487 46.3282  24
   2  14  -6 6730.99 288.808  49
  -2 -14   6 7280.53 283.408  28
   2  14  -6 6743.70 256.276  24
   2  14  -6 7063.28 268.814  42
   2  14  -5 544.830 53.0643  48
  -2 -14   5 581.175 68.6744  28
   2  14  -5 591.492 56.1866  42
   2  14  -5 595.661 49.4332  24
   2 -14  -4 22366.0 801.317  47
   2  14  -4 24765.5 801.947  48
   2  14  -4 23963.7 806.747  42
   2 -14  -3 332.178 91.9781  51
   2  14  -3 242.935 42.5665  42
   2 -14  -3 179.855 41.7632  47
   2 -14  -2 17793.4 691.804  51
   2 -14  -1 362.836 89.7568  51
   2 -14  -1 538.225 76.8507  21
   2 -14   0 27017.3 1012.11  51
   2 -14   0 29594.8 982.741  21
   2 -14   1 220.000 58.2326  21
   2 -14   1 55.6515 66.4844  51
  -2 -14  -1 146.474 37.6158  47
   2 -14   2 17422.0 631.639  21
  -2 -14  -2 18390.9 613.090  47
   2 -14   2 16383.0 657.858  51
  -2 -14  -2 18132.9 612.423  44
   2 -14   3 276.515 53.0290  21
   2 -14   3 251.998 69.1217  51
  -2 -14  -3 366.825 47.6335  44
  -2 -14  -3 355.850 47.2149  47
   2 -14   4 8223.21 313.965  21
  -2 -14  -4 8333.19 303.843  44
   2 -14   4 7215.35 335.085  51
  -2 -14  -4 8256.06 305.070  47
   2 -14   5 1852.59 111.958  33
   2 -14   5 1608.61 97.9581  21
  -2 -14  -5 1564.80 91.3455  44
  -2 -14  -5 1683.42 93.9995  47
   2 -14   6 2036.14 118.158  33
  -2 -14  -6 1876.20 98.6395  44
  -2 -14  -6 1935.50 100.661  47
   2 -14   7 943.633 73.8984  33
  -2 -14  -7 841.621 60.3685  47
  -2 -14  -7 824.604 57.8929  44
  -2  14  -7 836.786 53.0061  43
  -2 -14  -8 384.662 38.0511  44
  -2  14  -8 393.346 33.1234  43
  -2 -14  -8 387.187 40.4151  47
   2 -14   8 461.011 50.0978  33
  -2 -14  -9 480.106 36.5436  44
  -2  14  -9 457.567 32.9829  43
  -2 -14  -9 442.499 37.6454  47
   2 -14   9 446.232 43.0551  33
  -2 -14 -10 142.404 20.7485  47
  -2  14 -10 165.732 17.3816  43
   2  15 -10 428.275 28.4486  24
  -2 -15  10 488.845 37.7221  33
   2  15  -9 117.503 19.5337  24
  -2 -15   9 98.2687 31.8956  28
   2  15  -8 390.346 47.7843  49
   2  15  -8 399.742 33.9960  24
  -2 -15   8 440.842 50.3490  28
   2  15  -7 2619.61 136.514  49
  -2 -15   7 2880.42 134.848  28
   2  15  -7 2661.17 115.136  24
   2  15  -6 216.630 45.3822  49
  -2 -15   6 312.572 51.6605  28
   2  15  -6 237.374 37.1112  42
   2  15  -6 272.225 32.9785  24
   2  15  -5 9980.10 358.447  42
   2  15  -5 9536.47 345.626  24
   2  15  -5 9832.12 379.378  49
   2  15  -4 694.892 61.1689  42
   2  15  -4 684.744 53.9829  24
   2  15  -4 708.743 60.7514  48
   2  15  -3 13209.5 473.670  42
   2 -15  -2 134.460 83.4025  51
   2 -15  -1 8954.59 412.294  51
   2 -15  -1 9606.51 369.553  21
   2 -15   0 53.8842 68.5230  51
   2 -15   0 62.2685 49.4624  21
   2 -15   1 20341.9 791.410  51
  -2 -15  -1 21445.2 733.410  47
   2 -15   1 23001.8 762.840  21
   2 -15   2 1884.63 146.455  51
  -2 -15  -2 2088.52 109.328  47
   2 -15   2 2015.17 122.960  21
  -2 -15  -3 7084.54 261.112  47
   2 -15   3 6179.61 296.556  51
   2 -15   3 6440.16 269.336  21
  -2 -15  -4 98.1049 32.9545  44
  -2 -15  -4 128.440 34.3217  47
   2 -15   4 110.394 41.9615  21
   2 -15   5 4477.44 186.451  33
  -2 -15  -5 4004.64 171.052  47
  -2 -15  -5 3962.44 170.065  44
   2 -15   6 942.591 71.5170  33
  -2 -15  -6 791.073 59.7357  47
  -2 -15  -6 829.823 58.9529  44
  -2  15  -6 899.780 54.2588  43
   2 -15   7 7.87197 30.2376  33
  -2 -15  -7 52.7946 24.0809  44
  -2 -15  -7 40.3751 26.0113  47
  -2  15  -7 63.0691 19.1093  43
  -2 -15  -8 506.508 40.4087  47
  -2 -15  -8 429.062 37.2374  44
  -2  15  -8 471.209 33.6609  43
  -2  15  -9 151.064 16.9929  43
  -2 -15  -9 143.097 22.1317  47
  -2 -16   9 147.131 24.5078  33
   2  16  -9 131.699 17.5002  24
  -2 -16   8 730.306 53.4426  28
   2  16  -8 742.686 43.0519  24
  -2 -16   8 778.838 52.8020  33
   2  16  -7 643.242 55.5927  49
   2  16  -7 619.846 42.6501  24
  -2 -16   7 778.237 58.2264  28
   2  16  -6 3655.64 144.943  24
   2  16  -6 3599.73 165.931  49
   2  16  -5 45.2124 26.2263  42
   2  16  -5 58.7202 34.1774  49
   2  16  -5 70.7626 22.9410  24
   2  16  -4 13733.0 486.212  24
  -2 -16   4 14942.8 504.751  21
   2  16  -4 14310.2 496.825  42
   2  16  -3 83.7533 31.0188  48
   2 -16  -2 19225.5 733.907  51
   2 -16  -1 321.098 85.2368  51
   2 -16  -1 384.750 60.3894  21
   2 -16   0 13807.4 585.254  51
   2 -16   0 16047.7 549.970  21
   2 -16   1 74.1737 64.0127  51
   2 -16   1 139.549 49.5764  21
  -2 -16  -2 7425.89 276.279  47
   2 -16   2 6710.12 319.022  51
   2 -16   2 7391.14 290.994  21
   2 -16   3 93.8856 41.9819  21
  -2 -16  -3 103.289 33.1539  47
   2 -16   4 2596.32 128.248  21
  -2 -16  -4 2592.49 121.624  47
   2 -16   5 192.317 43.0963  40
  -2 -16  -5 108.254 31.6710  47
  -2 -16  -6 37.4695 24.9329  47
  -2  16  -6 43.3687 17.1863  43
  -2 -16  -7 282.804 32.7269  47
  -2  16  -7 382.168 29.8482  43
   2 -16   8 25.8642 16.2490  32
  -2 -16  -8 38.4188 18.2474  47
  -2  16  -8 42.5491 13.0639  43
   2  17  -8 141.232 16.6563  24
   2  17  -7 3076.71 115.188  24
   2  17  -7 2885.52 126.237  49
   2  17  -6 20.5457 16.7174  24
   2  17  -5 4725.18 177.257  24
  -2 -17   4 19.7075 33.3858  21
   2  17  -4 21.0556 19.1138  24
  -2 -17   3 14512.1 478.919  21
   2  17  -3 12824.1 457.491  24
  -2 -17   2 195.033 47.7515  21
   2 -17  -1 19694.9 658.834  21
   2 -17  -1 17924.3 707.655  51
   2 -17   0 93.9801 40.4576  21
   2 -17   0 274.003 76.8984  51
   2 -17   1 10664.3 377.343  21
   2 -17   1 9170.67 406.848  51
   2 -17   2 264.576 49.7944  21
   2 -17   3 3525.56 154.989  21
  -2 -17  -3 3331.65 144.097  47
   2 -17   4 315.790 48.3670  40
  -2 -17  -4 234.963 34.9747  47
   2 -17   5 561.317 52.8251  40
   2 -17   5 450.636 43.9042  32
  -2 -17  -5 437.007 41.2030  47
  -2  17  -5 490.630 35.2922  43
   2 -17   6 446.957 39.6122  32
  -2 -17  -6 447.610 37.4135  47
  -2  17  -6 458.281 31.9222  43
  -2 -17  -7 37.0203 17.0232  47
  -2  17  -7 49.5068 11.8211  43
   2 -17   7 28.6668 16.9566  32
   2  18  -6 1716.88 71.3833  24
   2  18  -5 17.8767 14.6023  24
   2  18  -4 4654.77 171.170  24
  -2 -18   4 4637.80 181.469  21
   2  18  -3 102.457 21.1566  24
  -2 -18   3 88.4706 35.8192  21
   2  18  -2 10327.4 373.505  24
  -2 -18   2 12082.9 393.499  21
  -2 -18   1 302.168 45.0545  21
   2 -18  -1 205.804 39.7464  21
   2 -18   0 10951.4 421.818  21
   2 -18   0 12076.0 434.140  40
   2 -18   1 141.700 39.7247  40
  -2 -18  -1 120.378 34.9991  21
   2 -18   1 78.4030 35.1141  21
   2 -18   2 4816.10 206.478  21
   2 -18   2 5282.73 219.679  40
   2 -18   3 143.004 36.6747  40
   2 -18   4 1539.04 77.9629  32
  -2  18  -4 1595.86 70.9592  43
   2 -18   5 274.384 29.2115  32
  -2  18  -5 260.046 22.1884  43
   2 -18   5 256.377 31.6913  40
   2  19  -5 3083.37 111.060  24
   2  19  -4 75.4398 14.5695  24
   2  19  -3 5277.41 191.286  24
  -2 -19   3 5776.79 202.222  21
   2  19  -2 42.9447 15.8959  24
  -2 -19   2 60.2729 27.5744  21
   2  19  -1 6973.63 252.769  24
  -2 -19   1 8018.75 267.866  21
   2  19   0 80.0936 20.7357  48
   2 -19   0 92.2346 26.4004  40
  -2 -19   0 102.258 29.4530  21
   2 -19   1 5723.06 226.394  40
  -2 -19  -1 6309.90 221.531  21
   2 -19   2 103.050 28.6361  40
   2 -19   3 1965.57 93.3172  40
   3   0 -15 557.703 41.9117   7
   3   0 -14 35.2761 27.0485   7
   3   0 -13 3100.08 137.943  41
   3   0 -13 3678.33 164.481   7
   3   0 -12 49.2985 33.3141  39
   3   0 -12 7.33189 27.4037  41
   3   0 -12 52.2473 31.6877  31
   3   0 -12 66.1530 46.1178   7
   3   0 -11 11599.5 412.394  31
   3   0 -11 11320.9 416.828  35
   3   0 -11 10943.7 415.616  39
   3   0 -10 29.5127 47.7236   7
   3   0 -10-7.04502 25.9447  31
  -3   0  10 73.4760 71.0906   4
   3   0 -10 46.9440 33.9209  39
   3   0 -10 27.7218 31.0598  35
   3   0  -9 13623.5 519.771   7
   3   0  -9 13907.2 483.374  35
   3   0  -9 13960.9 474.218  31
  -3   0   9 12562.0 620.476   4
   3   0  -8 30.4723 38.9812   7
   3   0  -8-2.37694 26.1324  35
   3   0  -8 7.42528 20.0135  31
   3   0  -8 24.1905 46.2012   6
   3   0  -8 23.6439 38.1894  22
   3   0  -7 22381.9 771.414   7
   3   0  -6-6.94891 40.3394   1
   3   0  -5 2496.28 150.056   1
  -3   0   5 2268.72 138.071   9
  -3   0   4-4.03064 29.1469   9
   3   0  -3 1024.93 76.9274   3
   3   0  -2 18.5929 18.6080   3
   3   0  -1 378.853 43.0125   3
   3   0   0 9.67822 18.7300   3
   3   0   1 107406. 3399.60   3
  -3   0  -1 104475. 3375.14  10
   3   0   2 9.07091 28.0872   2
   3   0   3 94072.9 3077.41   2
   3   0   4 8.53806 43.1697   2
  -3   0  -4-6.95358 34.3500  15
   3   0   5 48867.3 1938.75   2
  -3   0  -5 62780.1 1943.94  15
  -3   0  -6 11.6782 43.6094  15
  -3   0  -6-14.5079 18.4247   8
   3   0   6 42.0631 60.4576   2
  -3   0  -7 9432.42 475.598  16
  -3   0  -7 12215.2 408.947  52
  -3   0  -7 11911.7 360.445  43
  -3   0  -7 11798.6 385.301  45
   3   0   8-4.38726 41.7687   5
   3   0   8 17.0416 66.2354   2
  -3   0  -8-11.2142 49.8427  16
  -3   0  -8-9.32293 27.4081  43
  -3   0  -8 47.0338 32.1612  45
   3   0   9 12315.7 647.140   2
   3   0   9 13183.3 483.046   5
  -3   0  -9 12811.9 474.057  45
   3   0  10 29.7846 33.5914   5
   3   0  11 4059.93 179.146   5
   3   0  12-13.3453 24.4548   5
   3   0  13 768.287 47.1354   5
   3   1 -15 113.611 24.4182   7
   3  -1 -15 130.581 25.2283   7
   3   1 -14 1477.74 86.1545   7
   3  -1 -14 1542.91 86.7482   7
   3  -1 -14 1442.64 73.2611  41
   3   1 -13 318.602 34.4393  24
   3   1 -13 312.062 36.5567  41
   3  -1 -13 308.656 39.1341  41
   3  -1 -13 375.924 51.4365   7
   3   1 -13 363.671 51.8952   7
   3  -1 -12 11025.9 428.484  39
   3   1 -12 11374.4 426.159  41
   3  -1 -12 12521.1 432.763  41
   3   1 -12 12466.9 429.363  31
   3  -1 -12 14035.6 468.720   7
   3   1 -12 13743.0 466.159   7
   3  -1 -11 226.369 43.0472  39
   3   1 -11 218.499 40.5945  39
   3   1 -11 200.070 41.1185  35
   3  -1 -11 241.769 40.8438  41
   3  -1 -11 207.332 36.8710  31
   3   1 -11 228.556 36.2470  31
   3   1 -11 207.646 56.2790   7
   3  -1 -11 291.655 57.1179   7
   3   1 -10 18992.5 631.271   7
   3  -1 -10 18782.9 629.730   7
   3   1 -10 17425.9 578.319  31
   3  -1 -10 17095.1 578.323  31
  -3   1  10 16308.8 729.361   4
  -3  -1  10 17208.7 735.133   4
   3   1 -10 16546.2 583.220  35
   3  -1 -10 16512.2 588.068  39
   3   1 -10 15238.6 581.570  39
   3  -1 -10 16784.4 585.891  35
   3  -1  -9 248.035 56.4072   7
   3   1  -9 215.020 56.5045   7
   3  -1  -9 162.991 42.4392  39
   3  -1  -9 168.237 38.5456  35
   3   1  -9 208.203 37.8537  35
   3  -1  -9 196.307 33.4693  31
   3   1  -9 176.111 31.0095  31
  -3   1   9 270.281 89.0377   4
  -3  -1   9 115.566 78.5287   4
   3   1  -8 29525.9 987.689  35
   3  -1  -8 32501.1 993.678  35
   3  -1  -8 31652.1 981.625  31
   3   1  -8 32616.6 982.852  31
   3  -1  -8 31554.3 1012.47  22
   3   1  -8 30541.3 1007.85  22
   3  -1  -8 26541.7 1011.79   6
   3   1  -8 27314.2 1019.15   7
   3  -1  -8 26902.0 1017.21   7
   3   1  -8 26121.5 1010.97   6
   3  -1  -7 337.359 51.3723   7
   3   1  -7 267.979 48.1106   7
   3   1  -6 20352.9 783.225   1
   3  -1  -6 20928.1 786.065   1
  -3  -1   6 21680.5 772.919   9
   3   1  -5 1253.86 103.004   1
   3  -1  -5 1209.61 103.146   1
  -3  -1   5 1148.77 97.9031   9
  -3  -1   4 305.377 51.1227   9
   3  -1  -3 632.357 59.8713   3
   3   1  -3 526.829 55.9682   3
  -3  -1   3 699.066 66.6648   9
   3   1  -3 580.822 56.7912  11
   3   1  -2 6529.90 256.974   3
   3  -1  -2 6299.85 254.341   3
   3   1  -1 570.262 52.6854   3
   3  -1  -1 609.586 53.6409   3
   3   1   0 36732.0 1226.44   3
   3  -1   0 36502.8 1226.05   3
  -3  -1   0 36756.9 1205.76  10
  -3  -1   0 38255.5 1225.06  12
   3   1   1 45.5805 24.5725   3
   3  -1   1-3.79786 19.6405   3
  -3  -1  -1 19.0463 20.3271  10
   3   1   2 30439.1 1022.43   2
   3  -1   2 30532.6 1022.99   2
  -3  -1  -2 28698.0 997.843  10
   3   1   3 2818.92 176.489   2
   3  -1   3 3216.54 183.835   2
  -3   1  -4 108569. 3334.91  15
  -3  -1  -4 104771. 3331.84  15
   3   1   4 93451.8 3340.72   2
   3  -1   4 98375.2 3347.28   2
  -3   1  -5 213.087 63.5602  15
  -3  -1  -5 285.742 69.9136  15
   3   1   5 257.812 71.8359   2
   3  -1   5 166.278 61.3420   2
   3   1   6 11712.0 644.810   2
   3  -1   6 12733.9 654.094   2
   3  -1   6 12917.1 520.752   5
   3   1   6 10947.0 514.191   5
  -3   1  -6 17337.5 682.044  15
  -3  -1  -6 18307.8 689.939  15
  -3  -1  -6 13327.8 498.922   8
  -3   1  -6 13430.6 498.990   8
  -3  -1  -7 43.1073 51.9639  16
  -3   1  -7 64.7934 53.3557  16
   3   1   7 32.1251 64.7953   2
   3  -1   7 15.7914 56.4678   2
   3   1   7 29.1035 39.3419   5
   3  -1   7-4.08547 35.2478   5
  -3   1  -7 12.3453 22.7518  43
  -3   1  -7 52.0944 30.8897  45
  -3  -1  -7 59.9773 30.6435  45
  -3  -1  -7 68.3188 45.2775  52
  -3  -1  -8 15458.9 665.393  16
  -3   1  -8 15677.6 670.361  16
   3  -1   8 13221.8 706.947   2
   3   1   8 13853.2 553.646   5
   3  -1   8 14298.7 553.097   5
   3   1   8 13449.0 714.955   2
  -3  -1  -8 16023.6 642.104  10
  -3   1  -8 15794.8 524.548  43
  -3   1  -8 15485.8 548.999  45
  -3  -1  -8 16659.4 549.191  45
   3   1   9-33.3571 59.6298   2
   3  -1   9-16.4204 63.8212   2
   3   1   9 20.9746 40.6984   5
   3  -1   9 4.12892 36.9719   5
  -3  -1  -9-10.0403 43.2930  10
  -3   1  -9 14.9631 25.0752  43
  -3   1  -9 7.64798 33.9924  45
   3   1  10 7726.86 299.560   5
   3  -1  10 7875.39 299.497   5
   3   1  10 7328.65 293.417  23
   3  -1  11 65.3898 32.7029   5
   3   1  11 27.0494 27.5244   5
   3   1  11 43.5314 32.6894  23
   3   1  12 1491.73 83.1166   5
   3  -1  12 1524.86 82.2278   5
   3   1  13-12.8247 18.1115   5
   3  -1  13-1.41570 17.1317   5
   3  -2 -15 1969.36 81.0468  41
   3  -2 -14 576.331 42.5303  41
   3   2 -14 538.194 49.6566   7
   3  -2 -14 577.743 51.1275   7
   3   2 -14 518.197 36.5532  24
   3  -2 -13 4080.60 169.664  41
   3   2 -13 3951.88 160.849  24
   3   2 -13 4218.80 167.822  31
   3   2 -13 4427.41 188.531   7
   3  -2 -13 4605.03 191.013   7
   3   2 -12 291.403 39.1193  41
   3  -2 -12 375.018 44.5988  41
   3   2 -12 305.349 36.2245  24
   3  -2 -12 361.967 46.7682  39
   3   2 -12 369.438 41.8889  31
   3  -2 -12 427.110 61.8390   7
   3   2 -12 441.987 60.5639   7
   3  -2 -11 10917.9 415.347  39
   3   2 -11 10552.2 410.055  35
   3  -2 -11 11697.2 414.341  41
   3  -2 -11 11502.2 409.667  31
   3   2 -11 11691.3 408.745  31
   3   2 -11 12920.9 450.401   7
   3  -2 -11 12856.4 450.839   7
   3   2 -10 282.207 57.4966   7
   3  -2 -10 245.674 56.3871   7
   3  -2 -10 194.017 44.9980  39
   3  -2 -10 243.085 43.2438  35
   3   2 -10 155.724 39.4622  35
   3  -2 -10 219.027 41.4113  41
   3   2 -10 158.061 34.3142  31
   3  -2 -10 206.133 35.6016  31
  -3  -2  10 208.021 82.6247   4
  -3   2  10 245.993 88.1813   4
   3   2  -9 19978.4 710.636   7
   3  -2  -9 19803.3 708.509   7
   3   2  -9 18310.3 669.260  35
   3  -2  -9 20590.6 677.679  35
   3  -2  -9 19172.2 681.479  39
   3   2  -9 20538.8 666.572  31
   3  -2  -9 20867.3 667.034  31
  -3   2   9 18046.3 821.357   4
  -3  -2   9 18953.1 828.269   4
   3  -2  -8 90.6547 42.0470   7
   3   2  -8 128.440 44.3481   7
   3  -2  -8 147.626 33.6211  35
   3  -2  -8 97.3307 23.7812  31
   3   2  -8 136.608 27.8082  31
   3   2  -8 70.6904 51.4201   6
   3  -2  -8 58.3726 48.3221   6
   3   2  -8 94.1526 39.5258  22
   3   2  -7 23393.3 797.285   7
   3  -2  -7 23081.3 795.695   7
   3   2  -6 711.632 94.1055   1
   3  -2  -6 623.358 88.5973   1
  -3  -2   6 609.911 87.2255   9
   3   2  -5 36121.8 1234.06   1
   3  -2  -5 35573.0 1233.36   1
  -3  -2   5 36408.0 1242.44   9
   3   2  -4 15584.5 575.788   1
   3  -2  -4 15877.9 575.808   1
  -3  -2   4 16557.1 593.974   9
  -3  -2   3 13095.0 461.942   9
   3   2  -3 11279.2 447.471  11
   3   2  -2 10142.8 364.255   3
   3  -2  -2 9327.90 360.096   3
   3   2  -2 9669.66 371.968  11
   3  -2  -1 17158.5 610.996   3
   3   2  -1 17726.5 612.882   3
  -3  -2   1 17859.5 593.376  10
  -3  -2   1 17729.0 610.805  12
   3   2   0 152.330 31.0219   3
   3  -2   0 148.209 29.4424   3
  -3  -2   0 156.769 25.6632  10
  -3  -2   0 139.291 36.0084  12
   3  -2   1 28873.7 954.676   3
   3   2   1 27523.8 952.360   3
  -3  -2  -1 27427.8 934.734  10
  -3  -2  -1 28703.9 958.658  12
   3  -2   2 76.5105 31.5101   2
   3   2   2 49.2061 28.6033   2
  -3  -2  -2 73.1366 26.8910  10
  -3   2  -3 19984.0 715.823  15
   3   2   3 20072.1 723.526   2
   3  -2   3 18898.5 719.518   2
  -3  -2  -3 19399.5 692.339  10
  -3   2  -4 326.117 65.6900  15
  -3  -2  -4 351.422 65.9379  15
   3  -2   4 314.399 68.6348   2
   3   2   4 268.428 62.8364   2
  -3  -2  -4 352.223 54.3182  10
  -3   2  -5 31136.6 1133.83  15
  -3  -2  -5 30692.2 1127.67  15
   3  -2   5 26761.4 1126.38   2
   3   2   5 25919.0 1122.89   2
   3  -2   6 42.1717 68.0388  46
  -3   2  -6-13.0346 26.2887  45
   3   2   6 21.1739 31.3712   5
   3  -2   6 10.3124 29.1787   5
   3   2   6 40.6684 52.6893   2
   3  -2   6-13.2176 51.3737   2
  -3  -2  -6 21.6523 38.9022  10
  -3   2  -6 8.46564 21.4039   8
  -3  -2  -6 6.31032 20.2830   8
  -3  -2  -6 37.3080 44.9095  52
   3  -2   7 16093.8 667.814  46
  -3   2  -7 18510.4 555.310  43
  -3   2  -7 17267.0 581.749  45
   3   2   7 12848.2 712.993   2
   3   2   7 12462.3 570.343   5
   3  -2   7 14421.1 575.381   5
   3  -2   7 13752.2 720.556   2
  -3   2  -7 19818.3 704.819  17
  -3  -2  -7 16401.1 690.363  16
  -3   2  -7 16592.9 694.849  16
  -3  -2  -7 18569.4 669.421  10
  -3  -2  -7 18104.6 605.809  52
  -3  -2  -8 33.2696 50.7211  16
  -3   2  -8 11.1377 44.9253  16
   3  -2   8 48.4338 73.8380   2
   3   2   8 16.6543 59.5449   2
   3  -2   8 40.8535 42.2432   5
   3   2   8 68.5575 41.0566   5
  -3  -2  -8-9.22472 41.0028  10
  -3   2  -8 13.8988 25.2236  43
  -3   2  -8-19.2880 34.5453  45
   3  -2   9 10751.4 565.090   2
   3   2   9 10670.7 409.033   5
   3  -2   9 11240.8 408.889   5
   3   2   9 9932.44 560.416   2
  -3  -2  -9 10649.1 488.559  10
  -3   2  -9 10650.1 380.729  43
  -3   2  -9 10199.0 402.100  45
   3  -2  10 28.1102 35.1270   5
   3   2  10 10.8024 33.6163   5
   3   2  10 7.47198 33.4541  23
  -3   2 -10-7.24463 34.0417  45
   3   2  11 2130.96 116.664   5
   3  -2  11 2313.04 117.070   5
   3   2  11 2313.71 119.004  23
   3  -2  12 4.18413 22.5519   5
   3   2  12-10.6253 22.6773   5
   3   2  12 4.32909 22.3804  23
   3   2  13 422.769 33.4054   5
   3  -2  13 379.725 31.7841   5
   3  -3 -15 19.2133 14.9705  41
   3  -3 -14 1142.22 63.8393  41
   3   3 -14 1158.18 71.0019   7
   3  -3 -14 1263.51 73.3719   7
   3   3 -14 1174.24 58.0570  24
   3  -3 -13 63.2053 27.8436  41
   3   3 -13 49.8149 22.2689  24
   3   3 -13 38.2154 23.4475  31
   3   3 -13 60.2206 33.4549   7
   3  -3 -13 46.2565 33.1132   7
   3  -3 -12 6129.26 234.700  41
   3   3 -12 5837.99 222.760  24
   3  -3 -12 5548.40 232.157  39
   3   3 -12 5995.89 229.946  31
   3   3 -12 6641.49 258.919   7
   3  -3 -12 6319.04 256.674   7
   3  -3 -11 10.9861 29.6242  41
   3   3 -11 29.8746 23.0457  24
   3   3 -11 10.4817 30.3090  35
   3  -3 -11 38.1660 35.6796  39
   3   3 -11 35.4168 27.4317  31
   3   3 -11 75.7992 41.6168   7
   3  -3 -11 68.5677 44.3216   7
   3   3 -10 11432.8 425.510   7
   3  -3 -10 11476.3 426.298   7
   3   3 -10 9918.72 388.952  35
   3  -3 -10 10705.9 400.917  39
   3  -3 -10 11153.6 394.650  41
   3   3 -10 11244.3 387.736  31
  -3   3  10 10735.4 529.973   4
  -3  -3  10 11124.5 535.285   4
   3   3  -9 1409.94 102.236   7
   3  -3  -9 1422.61 104.958   7
   3  -3  -9 1261.97 89.3998  39
   3  -3  -9 1278.46 81.0844  35
   3   3  -9 1095.49 75.8753  35
   3   3  -9 1325.50 74.9865  31
   3  -3  -9 1308.81 75.0331  31
  -3   3   9 1137.93 153.893   4
  -3  -3   9 1331.96 164.461   4
   3  -3  -8 17358.5 573.859  35
   3   3  -8 16425.9 588.293  22
   3   3  -8 17313.6 601.553   7
   3  -3  -8 16611.0 597.377   7
   3   3  -8 15563.8 599.962   6
   3  -3  -8 15516.9 600.249   6
   3   3  -8 17207.6 564.629  31
   3  -3  -8 16800.2 562.512  31
  -3  -3   7 635.376 101.108   9
   3   3  -7 577.300 60.3706   7
   3  -3  -7 666.091 64.4035   7
  -3  -3   6 15322.4 611.851   9
   3   3  -6 14836.7 600.392   1
   3  -3  -6 14305.1 597.410   1
  -3  -3   5 1732.67 142.886   9
   3   3  -5 2102.69 140.449   1
   3  -3  -5 2124.89 140.884   1
  -3  -3   4 4790.98 243.810   9
   3   3  -4 4731.27 224.832   1
   3  -3  -4 4643.27 222.713   1
  -3  -3   3 1051.31 93.2906   9
   3   3  -3 962.502 85.3875  11
   3   3  -2 171.851 44.3348  11
  -3  -3   2 101.567 39.6810   9
   3  -3  -2 92.3692 28.1393   3
   3   3  -2 133.170 31.7292   3
   3   3  -1 6397.17 275.399  11
  -3  -3   1 6750.35 270.064  12
   3  -3  -1 6871.31 265.050   3
   3   3  -1 6612.42 264.201   3
  -3  -3   0 19019.1 658.510  12
  -3  -3   0 18822.8 636.749  10
   3  -3   0 18580.2 647.344   3
   3   3   0 18214.1 647.022   3
  -3  -3  -1 207.465 34.8442  10
  -3  -3  -1 184.607 45.4017  12
   3  -3   1 304.272 44.5298   3
   3   3   1 198.923 38.3689   3
  -3  -3  -2 16258.7 581.086  10
   3  -3   2 16480.2 597.916   2
   3   3   2 16556.2 597.485   2
  -3  -3  -3 498.827 57.8601  10
   3   3   3 429.956 61.0642   2
   3  -3   3 551.461 69.9291   2
  -3   3  -3 487.188 65.4169  15
  -3  -3  -3 470.019 65.5337  15
  -3  -3  -4 22215.4 747.979  10
   3   3   4 19599.6 778.000   2
   3  -3   4 19420.4 776.107   2
  -3   3  -4 21055.0 787.064  15
  -3  -3  -4 20485.0 780.715  15
   3  -3   5 39.9495 50.5024   2
   3   3   5 20.6743 38.6075   2
  -3   3  -5-19.7157 50.9677  15
  -3  -3  -5 68.4166 50.5333  15
  -3  -3  -5 30.1675 33.1712  10
  -3  -3  -5 40.7502 42.2682  52
   3  -3   6 25007.6 984.458  46
  -3   3  -6 29505.0 901.967  45
   3   3   6 23344.1 886.146   5
   3  -3   6 26273.7 889.760   5
   3   3   6 24050.1 1032.40   2
   3  -3   6 26233.9 1043.33   2
  -3  -3  -6 30574.8 974.706  10
  -3  -3  -6 26884.6 912.871  52
   3  -3   7 49.0370 76.9931  46
  -3   3  -7 41.5648 23.5846  43
  -3   3  -7 56.3482 39.3138  45
   3   3   7 133.918 69.9464   2
   3  -3   7 86.3191 65.8276   2
   3   3   7 94.6951 37.0307   5
   3  -3   7 54.8802 36.2044   5
  -3   3  -7 134.354 54.6164  17
  -3  -3  -7 53.3791 47.4935  16
  -3   3  -7 86.4495 53.4203  16
  -3  -3  -7 56.7002 47.0653  10
  -3  -3  -7 52.6600 47.0590  52
  -3   3  -8 21725.9 697.365  43
  -3   3  -8 21015.1 726.005  45
   3   3   8 17773.2 718.682   5
   3  -3   8 21067.8 725.046   5
   3   3   8 17658.1 878.789   2
   3  -3   8 21344.1 908.602   2
  -3  -3  -8 22276.7 853.814  16
  -3   3  -8 20501.4 841.076  16
  -3  -3  -8 21840.3 812.846  10
  -3  -3  -8 21763.8 751.907  52
   3  -3   9 78.8309 37.7470   5
   3   3   9 7.77053 32.1741   5
  -3   3  -9-4.84063 26.9927  43
  -3   3  -9 23.6680 34.5490  45
   3   3  10 4048.75 188.585   5
   3  -3  10 4460.90 190.699   5
   3   3  10 4181.35 193.647  23
  -3   3 -10 4264.94 173.638  43
  -3   3 -10 3987.02 190.447  45
   3   3  11 49.9787 27.9615   5
   3  -3  11 37.9173 27.2767   5
   3   3  11 36.6445 32.1228  23
  -3   3 -11 76.8160 30.9340  45
   3   3  12 1149.53 68.0896   5
   3  -3  12 1263.16 69.6033   5
   3   3  12 1119.58 69.4195  23
   3  -3  13 34.0077 16.5964   5
   3   3  13 42.2590 17.6559   5
   3   3  13 26.8114 17.9076  23
   3  -4 -15 1110.25 52.5588  41
   3   4 -14 171.364 22.0732  24
   3  -4 -14 188.587 31.5197   7
   3  -4 -14 167.470 26.8938  41
   3   4 -13 3398.20 141.650  24
   3   4 -13 3799.81 148.199  31
   3  -4 -13 3941.99 166.064   7
   3  -4 -13 3635.58 152.412  41
   3   4 -12 188.543 28.6976  24
   3  -4 -12 222.567 38.1116  41
   3   4 -12 188.115 33.5340  31
   3   4 -12 171.831 42.2006   7
   3  -4 -12 219.498 46.6790   7
   3   4 -11 7125.41 263.807  24
   3  -4 -11 7485.72 283.266  39
   3   4 -11 6643.83 271.375  35
   3  -4 -11 7634.49 279.884  41
   3   4 -11 7394.35 271.979  31
   3  -4 -11 7579.71 300.411   7
   3   4 -10 30.7577 22.0418  24
   3  -4 -10 10.9089 27.5892  41
   3   4 -10 4.61325 23.0715  31
   3  -4 -10 63.0472 43.9352   7
   3   4 -10 33.6772 30.2158  35
   3  -4 -10 40.6245 36.7554  39
   3  -4  -9 6886.94 253.582  41
   3  -4  -9 6792.17 264.264  39
   3  -4  -9 6682.22 253.931  35
   3   4  -9 6538.91 245.439  31
   3  -4  -9 6880.93 278.289   7
   3  -4  -8 15.2998 37.4756  39
   3  -4  -8 28.8951 21.1966  31
  -3   4   8-12.6399 65.3519   4
   3   4  -8 43.6910 25.5272  20
  -3  -4   7 28754.3 1093.73   9
   3   4  -6 51.1033 52.7689   1
   3  -4  -6 59.3368 54.0846   1
  -3  -4   6 47.8197 54.5790   9
   3   4  -5 29030.6 1019.07   1
   3  -4  -5 28004.2 1014.87   1
  -3  -4   5 29404.2 1056.20   9
   3   4  -4 131.098 38.5587   1
   3  -4  -4 78.4012 36.6595   1
   3   4  -4 110.919 46.2216  11
  -3  -4   4 60.6244 47.7129   9
  -3  -4   3 3219.38 180.757   9
   3   4  -3 2873.56 172.340  11
   3   4  -2 893.084 69.4390   3
   3  -4  -2 798.113 66.2621   3
  -3  -4   2 1009.81 88.7624   9
   3   4  -2 789.028 78.0318  11
   3  -4  -1 9889.54 371.078   3
   3   4  -1 9716.29 371.210   3
   3   4  -1 10131.0 394.468  11
  -3  -4   1 10403.5 391.433   9
   3  -4   0 177.373 34.3699   3
   3   4   0 149.920 32.5250   3
  -3  -4   0 174.805 41.2205   9
  -3  -4   0 119.278 28.2495  10
  -3  -4   0 120.216 42.4059  12
   3   4   1 27379.9 920.414   3
   3  -4   1 26941.7 922.002   3
  -3  -4  -1 26672.6 912.095  10
  -3  -4  -1 27258.3 939.663  12
   3   4   2 116.161 34.5940   3
  -3  -4  -2 119.746 31.9793  10
  -3   4  -3 29446.4 1024.29  15
  -3  -4  -3 29262.6 1021.35  15
   3  -4   3 29252.1 1013.34   2
   3   4   3 28518.3 1008.18   2
  -3  -4  -3 28390.5 987.717  10
  -3   4  -4 263.515 62.5570  15
  -3  -4  -4 253.426 59.0406  15
   3  -4   4 186.731 50.1778   2
   3   4   4 250.536 53.4678   2
  -3  -4  -4 286.590 49.0959  10
  -3   4  -5 26913.6 1116.07  15
  -3  -4  -5 28531.0 1120.97  15
   3  -4   5 30795.7 1117.49   2
   3   4   5 29647.3 1115.54   2
   3  -4   6-28.9647 77.1863  46
  -3   4  -6-3.62092 31.2273  45
   3  -4   6 34.5399 48.0685   2
  -3   4  -6 19.9620 41.6714  17
  -3  -4  -6 26.9753 33.3149  10
  -3  -4  -6-13.3165 40.0347  52
  -3   4  -7 37597.8 1199.76  43
   3  -4   7 34850.4 1333.05  46
  -3   4  -7 36415.2 1230.68  45
   3  -4   7 37857.2 1223.16   5
  -3   4  -7 39793.6 1355.43  17
  -3  -4  -7 37323.0 1349.57  16
  -3  -4  -7 36118.6 1293.79  10
  -3  -4  -7 33974.1 1245.71  52
   3  -4   8 28.6987 36.8972   5
  -3  -4  -8 26.3080 50.4184  52
  -3  -4  -8 75.3018 49.4063  10
  -3   4  -8-23.7410 80.9330  13
   3  -4   8-40.7454 91.8735  46
  -3   4  -8 22.8404 25.4798  43
  -3   4  -8 28.1382 35.2110  45
   3   4   9 11408.7 449.905   5
   3  -4   9 13156.9 455.069   5
  -3   4  -9 12258.3 432.157  43
  -3   4  -9 12759.8 461.348  45
   3   4  10 19.0218 34.3115  23
   3   4  10-15.9924 28.4320   5
   3  -4  10-9.32067 30.6955   5
  -3   4 -10 4.57749 22.8801  43
  -3   4 -10 25.0689 31.3630  45
   3   4  11 2696.20 133.612  23
   3   4  11 2574.36 125.278   5
   3  -4  11 2809.20 127.049   5
  -3   4 -11 2550.21 130.315  45
   3   4  12-6.48411 21.8600  23
   3  -4  12-7.05735 20.3995   5
   3   4  12-21.7526 21.1401   5
   3   4  13 573.470 38.3726  23
   3  -5 -15 40.2768 13.6058  41
   3   5 -14 1890.36 80.0736  24
   3  -5 -14 2013.69 89.0382  41
   3  -5 -13 40.4279 25.6807  41
   3   5 -13 68.4122 20.6448  24
   3   5 -13 20.3815 20.5971  31
   3  -5 -12 8094.68 290.851  41
   3   5 -12 7703.33 281.485  31
   3   5 -12 7540.94 276.196  24
   3  -5 -11 101.279 34.3876  41
   3   5 -11 99.5803 29.4979  31
   3   5 -11 70.0079 24.8582  24
   3  -5 -11 74.1047 38.0970  39
   3  -5 -10 15383.4 518.222  41
   3   5 -10 14783.3 509.928  31
   3   5 -10 14083.4 500.503  24
   3  -5 -10 15459.4 526.163  39
   3  -5  -9 127.939 42.0791  39
   3   5  -9 154.367 30.5848  31
   3  -5  -9 217.078 35.7583  41
   3  -5  -8 21405.1 671.032  39
  -3  -5   8 15796.5 650.953  34
   3   5  -8 20171.3 649.006  20
   3  -5  -8 20916.0 653.800  41
  -3  -5   8 17533.7 792.182   9
   3   5  -7 50.8516 25.7960  48
   3  -5  -7 54.2819 23.6034  41
   3   5  -7 67.3921 26.1458  20
   3   5  -7 47.0997 25.4193  29
   3  -5  -7 48.0050 20.5345  30
   3  -5  -7 59.6954 35.2472  39
  -3  -5   7 83.3497 66.7171   9
  -3  -5   6 25190.0 986.709   9
  -3  -5   5 3916.71 253.765   9
   3   5  -5 3697.35 238.436  11
  -3  -5   4 9700.87 433.210   9
   3   5  -4 9011.74 415.138  11
   3   5  -3 111.243 46.5286  11
  -3  -5   3 203.969 60.6464   9
  -3  -5   3 199.169 61.2570  19
   3   5  -2 16.8434 30.8993  11
  -3  -5   2 149.331 54.3507   9
  -3  -5   1 4601.85 220.215   9
   3   5  -1 4324.88 215.912  11
  -3  -5   0 8806.31 364.573  12
   3   5   0 9361.63 366.928  11
  -3  -5  -1 1027.90 79.4242  10
  -3  -5  -1 1103.52 95.3164  12
  -3  -5  -2 16579.4 610.637  10
  -3  -5  -2 18075.5 648.132  12
  -3  -5  -3 194.605 39.8065  10
  -3  -5  -4 34922.3 1194.09  10
  -3  -5  -5 763.793 83.3621  10
  -3   5  -5 868.884 111.119  17
  -3  -5  -6 27199.5 968.414  52
  -3  -5  -6 29381.7 1012.96  10
  -3   5  -7 663.248 102.082  17
  -3  -5  -7 615.651 88.5446  10
  -3  -5  -7 748.708 83.4194  52
  -3   5  -7 733.898 53.2417  43
   3  -5   7 598.194 119.691  46
  -3   5  -7 774.240 73.9478  45
  -3  -5  -8 16591.2 678.709  10
  -3  -5  -8 17151.1 640.140  52
  -3   5  -8 17150.5 587.177  43
   3  -5   8 18429.3 728.211  46
  -3   5  -8 17738.0 620.135  45
   3   5   9 81.0143 40.0925  23
  -3   5  -9 36.6115 24.7024  43
  -3   5  -9 27.2786 32.2945  45
   3   5  10 7411.99 302.185  23
  -3   5 -10 7572.29 277.261  43
  -3   5 -10 7599.34 298.152  45
   3   5  11 11.7475 26.8685  23
  -3   5 -11 20.6704 19.0095  43
  -3   5 -11 14.0794 25.2197  45
   3   5  12 443.373 43.0717  23
   3   5  13 52.7992 17.1346  23
   3   6 -14 33.2073 14.2386  24
   3  -6 -14 53.4751 20.6675  41
  -3  -6  14 36.2488 32.5808  46
   3  -6 -13 3206.61 131.259  41
   3   6 -13 2935.19 118.923  24
   3   6 -13 2918.34 121.504  31
   3  -6 -12 68.4420 29.9260  41
   3   6 -12 99.0372 25.3341  24
   3   6 -12 78.0138 25.1019  31
   3  -6 -11 12360.4 434.006  41
   3   6 -11 12058.5 424.418  31
   3   6 -11 12180.5 418.832  24
   3  -6 -10 148.892 36.1330  41
   3   6 -10 124.804 31.0975  31
   3   6 -10 77.3878 23.2766  24
   3  -6 -10 109.001 38.9077  39
   3  -6  -9 11544.3 394.787  41
   3  -6  -9 11743.9 404.701  39
   3   6  -9 11272.2 389.054  31
   3   6  -9 10666.7 379.005  24
   3  -6  -8 346.121 49.1064  39
   3   6  -8 372.436 40.7379  20
   3  -6  -8 385.977 43.0569  41
  -3  -6   7 23548.8 996.298   9
   3   6  -7 26492.5 829.690  48
   3   6  -7 25965.3 826.994  29
   3  -6  -7 25431.6 819.670  30
   3   6  -7 25476.9 825.209  20
   3   6  -6 5314.51 203.777  29
   3   6  -6 5492.02 206.742  48
  -3  -6   5 1087.87 144.233   9
   3   6  -5 1065.74 131.552  11
  -3  -6   4 2356.11 194.736   9
   3   6  -4 2445.49 184.541  11
  -3  -6   3 11677.1 491.978   9
   3   6  -3 11341.2 475.733  11
  -3  -6   3 10161.7 471.167  19
   3   6  -2 328.465 61.9306  11
  -3  -6   2 394.296 78.1997   9
   3   6  -1 310.234 54.9000  11
  -3  -6   1 302.481 61.4176   9
   3   6   0 349.733 53.3594  11
  -3  -6   0 319.598 56.6188  12
  -3  -6  -1 10576.5 410.044  10
  -3  -6  -1 11149.1 439.329  12
  -3  -6  -2 2270.50 133.576  10
  -3  -6  -2 2343.01 156.690  12
  -3  -6  -3 36015.1 1257.38  10
  -3   6  -3 38918.7 1314.01  17
  -3  -6  -4 733.242 77.7918  10
  -3   6  -4 757.373 99.3161  17
  -3   6  -5 39818.4 1108.71  17
   3   6   5 28314.4 934.765  23
  -3  -6  -5 34060.1 1004.89  10
   3  -6   6 455.337 110.935  46
  -3  -6  -6 422.301 67.3813  52
  -3   6  -6 522.102 91.2718  17
   3  -6   6 349.929 61.1811  33
  -3  -6  -6 418.087 67.8947  10
  -3   6  -7 4386.64 274.105  17
  -3  -6  -7 3672.85 230.154  10
  -3  -6  -7 4078.63 216.496  52
  -3   6  -7 4643.71 176.108  43
   3  -6   7 4555.03 290.540  46
  -3   6  -7 4366.49 203.247  45
  -3  -6  -8 2388.40 151.293  52
  -3  -6  -8 1990.43 158.788  10
   3   6   8 1829.84 126.589  23
  -3   6  -8 2339.32 107.988  43
   3  -6   8 2497.72 206.460  46
  -3   6  -8 2297.17 131.150  45
   3   6   9 7371.17 306.166  23
  -3   6  -9 7813.03 277.861  43
  -3   6  -9 7104.12 299.222  45
   3   6  10 24.7605 32.3617  23
  -3   6 -10 30.9182 23.1009  43
  -3   6 -10 3.30460 29.8118  45
   3   6  11 1846.75 99.4235  23
  -3   6 -11 1721.36 83.0901  43
  -3   6 -11 1661.77 94.3668  45
   3   6  12 30.4938 22.0526  23
   3   6  13 634.914 37.4979  23
   3  -7 -14 856.078 74.8425  50
   3   7 -14 1146.75 50.0645  24
   3  -7 -14 1171.39 57.7256  41
  -3  -7  14 974.377 74.9542  46
   3  -7 -13 82.2306 26.2223  41
  -3  -7  13 83.1019 45.1045  46
   3   7 -13 58.5954 18.5016  24
   3   7 -13 43.5110 18.4996  31
   3  -7 -12 5241.04 204.041  41
   3   7 -12 4993.49 190.467  24
   3   7 -12 5194.62 194.857  31
   3  -7 -11 238.538 39.3349  41
   3   7 -11 244.326 33.6912  31
   3   7 -11 186.702 30.2813  24
   3  -7 -10 13070.5 436.195  41
   3   7 -10 12601.3 428.639  31
   3   7 -10 12242.8 419.945  24
   3  -7 -10 12311.9 436.314  39
   3  -7  -9 435.692 52.0056  39
  -3  -7   9 456.038 57.0043  34
   3  -7  -9 437.325 46.0864  41
   3   7  -9 441.697 40.0125  24
   3  -7  -8 16264.3 526.526  41
   3   7  -8 15901.8 527.339  20
  -3  -7   8 15105.3 540.233  34
   3   7  -8 15848.3 529.019  29
   3   7  -8 15021.0 514.221  24
  -3  -7   7 904.529 145.103   9
   3   7  -7 951.276 63.2370  48
   3   7  -7 1039.04 65.4704  42
   3   7  -7 877.727 61.6236  20
  -3  -7   7 822.811 76.1549  34
   3   7  -7 908.965 62.5287  29
  -3  -7   7 769.248 66.2093  26
  -3  -7   6 7937.14 458.680   9
   3   7  -6 7839.30 449.865  11
   3   7  -6 8739.77 306.601  42
   3   7  -6 8834.52 306.961  48
   3   7  -6 8437.14 304.039  29
  -3  -7   6 7728.53 302.828  26
   3   7  -6 8464.80 302.664  20
  -3  -7   5 564.448 119.774   9
   3   7  -5 586.572 106.123  11
  -3  -7   4 211.180 87.0539   9
  -3  -7   4 521.300 100.424  19
  -3  -7   3 102.074 66.0981   9
   3   7  -3 86.3198 50.2127  11
  -3  -7   3 131.287 67.1318  19
  -3  -7   2 1813.65 156.714   9
   3   7  -2 1629.18 134.965  11
   3   7  -1 57.1095 38.1891  11
  -3  -7   1 130.773 43.0764  12
  -3  -7   0 20428.9 748.478  12
   3   7   0 20338.4 744.681  11
  -3  -7  -1 927.092 96.2471  12
  -3  -7  -2 24472.2 865.718  10
  -3   7  -2 23164.6 903.199  17
  -3  -7  -3 445.705 61.1673  10
  -3   7  -3 605.426 86.2505  17
  -3   7  -4 33231.0 875.165  17
  -3  -7  -4 30907.3 784.109  10
  -3   7  -5 126.593 53.7579  17
   3   7   5 153.353 35.6516  23
   3  -7   5 168.188 56.9037  33
  -3  -7  -5 187.984 48.9640  10
  -3  -7  -6 23247.6 844.756  52
   3  -7   6 23975.4 847.413  33
   3   7   6 23741.6 823.881  23
  -3  -7  -6 23589.9 878.683  10
  -3  -7  -7 418.339 72.2902  10
  -3  -7  -7 626.441 81.9073  52
   3  -7   7 536.909 71.2952  33
   3   7   7 604.282 67.1768  23
  -3   7  -7 638.214 48.8176  43
   3  -7   7 813.262 133.069  46
  -3  -7  -8 7462.64 328.791  52
   3   7   8 7306.48 308.045  23
  -3   7  -8 7719.85 280.163  43
   3  -7   8 8544.62 409.212  46
  -3   7  -8 7537.49 308.310  45
   3   7   9 851.911 75.6373  23
  -3   7  -9 801.952 56.2725  43
  -3   7  -9 717.365 68.5542  45
   3   7  10 5153.22 221.894  23
  -3   7 -10 5273.01 200.814  43
  -3   7 -10 5429.67 220.736  45
   3   7  11 10.0702 25.7458  23
  -3   7 -11 4.77995 16.4742  43
  -3   7 -11-16.7145 23.3082  45
   3   7  12 746.950 49.3249  23
   3   8 -14 5.12426 10.3816  24
  -3  -8  14 21.2688 27.9342  46
   3   8 -13 1505.42 69.1361  24
   3  -8 -13 1662.82 79.7931  41
  -3  -8  13 1684.30 113.925  46
   3  -8 -12 299.875 37.1983  41
   3   8 -12 265.632 30.6117  31
   3   8 -12 256.892 28.9402  24
   3  -8 -11 9057.25 314.885  41
   3   8 -11 8603.00 304.439  31
   3   8 -11 8889.76 301.081  24
   3   8 -10 1018.00 65.9753  31
   3   8 -10 952.589 60.0121  24
  -3  -8  10 1009.51 71.5299  34
  -3  -8   9 7839.90 305.787  34
   3  -8  -9 8264.75 299.659  41
   3   8  -9 8014.73 288.555  24
   3   8  -8 188.211 44.6082  49
   3   8  -8 182.389 33.9800  42
   3   8  -8 194.059 36.4901  20
  -3  -8   8 227.382 53.5647  34
   3   8  -8 235.574 39.8088  29
   3   8  -8 210.939 30.1983  24
   3   8  -7 19868.0 659.239  48
   3   8  -7 20409.6 660.200  42
   3   8  -7 20253.6 658.411  20
  -3  -8   7 19098.7 676.524  34
   3   8  -7 19661.9 658.222  29
   3   8  -7 19119.0 644.531  24
  -3  -8   7 17700.8 658.099  26
   3   8  -6 325.949 96.1065  11
  -3  -8   6 234.255 103.752   9
   3   8  -6 227.075 34.2126  48
   3   8  -6 246.019 36.2868  42
  -3  -8   6 201.145 53.6367  34
   3   8  -6 246.414 38.1953  29
  -3  -8   6 220.699 44.5343  26
   3   8  -6 223.562 36.3575  20
   3   8  -5 1401.86 167.190  11
   3   8  -5 1658.07 87.2908  48
   3  -8  -5 1652.37 125.745  51
   3   8  -5 1612.72 85.3342  29
   3   8  -5 1570.26 84.9314  20
  -3  -8   5 1649.12 91.5012  26
  -3  -8   4 241.556 89.5740  19
   3   8  -4 162.363 65.3946  11
  -3  -8   4 212.755 92.0900   9
   3  -8  -4 324.081 62.4024  51
   3  -8  -4 231.809 63.2735  50
  -3  -8   3 7749.16 408.780  19
   3  -8  -3 7828.52 318.134  51
   3  -8  -3 7914.78 330.393  50
  -3  -8   3 8056.14 426.968   9
   3   8  -3 8381.92 404.993  11
   3   8  -2 4449.34 255.096  11
   3   8  -1 3266.50 199.300  11
  -3  -8   1 3251.29 196.812  12
  -3  -8   0 1545.84 131.213  12
   3   8   0 1760.24 130.934  11
  -3  -8  -1 29697.2 1062.14  12
  -3  -8  -2 545.686 83.0845  12
  -3   8  -3 44194.2 1348.33  17
   3  -8   3 40908.1 1235.08  21
  -3   8  -4 2828.31 190.177  17
  -3  -8  -4 2305.20 94.9307  27
  -3  -8  -4 2630.61 159.790  10
  -3  -8  -5 34298.8 1270.37  52
   3  -8   5 31852.8 1272.82  33
  -3  -8  -5 39255.4 1216.81  27
  -3  -8  -5 39804.6 1317.53  10
  -3  -8  -6 483.608 72.0384  52
  -3   8  -6 649.022 97.4877  17
   3  -8   6 493.694 74.7009  33
  -3  -8  -6 615.526 83.1175  10
   3  -8   7 9780.60 381.620  33
  -3  -8  -7 8974.71 384.699  52
   3   8   7 8966.59 359.882  23
  -3   8  -7 9772.10 337.700  43
  -3  -8  -8 124.796 57.0825  52
   3  -8   8 193.294 48.9548  33
   3   8   8 104.304 38.3862  23
  -3   8  -8 165.993 28.2111  43
   3   8   9 8022.66 315.004  23
  -3   8  -9 7960.81 289.953  43
  -3   8  -9 8279.20 316.940  45
   3   8  10 23.3316 27.4104  23
  -3   8 -10 15.9159 17.2671  43
  -3   8 -10-2.83678 25.0338  45
   3   8  11 1613.34 85.7104  23
  -3   8 -11 1660.79 74.8811  43
  -3   8 -11 1523.49 83.1162  45
  -3  -8 -12 14.5405 16.0192  47
   3   8  12 28.4325 17.4255  23
  -3  -8 -12 35.8106 15.2555  44
   3  -9 -13 48.0426 45.6958  50
   3   9 -13 106.934 17.8260  24
  -3  -9  13 75.3145 39.8877  46
   3  -9 -12 3141.23 132.686  41
   3   9 -12 3115.26 124.306  31
   3   9 -12 3077.58 122.044  24
  -3  -9  11 787.608 58.6170  34
   3  -9 -11 971.482 64.8127  41
   3   9 -11 994.680 58.6786  31
   3   9 -11 832.004 52.8286  24
   3   9 -10 10108.5 376.292  49
  -3  -9  10 10076.0 365.060  34
   3  -9 -10 10560.6 365.992  41
  -3  -9  10 9736.37 370.687  28
   3   9 -10 10270.4 359.131  31
   3   9 -10 10057.5 353.188  24
   3   9  -9 618.469 63.2943  49
  -3  -9   9 548.367 59.8993  34
  -3  -9   9 652.026 66.5182  28
   3   9  -9 500.121 43.4875  24
   3   9  -8 12979.1 435.944  42
   3   9  -8 12250.3 433.834  20
  -3  -9   8 12407.0 446.295  34
   3   9  -8 12634.6 457.169  49
   3   9  -8 11586.3 420.786  24
   3   9  -7 396.875 44.8797  48
   3   9  -7 477.384 49.2554  42
   3   9  -7 421.500 47.1385  20
  -3  -9   7 451.077 63.4119  34
   3   9  -7 412.782 48.1841  29
   3   9  -7 386.043 37.7394  24
  -3  -9   7 407.005 58.7022  26
   3   9  -6 16284.5 553.475  48
   3   9  -6 15558.5 554.981  42
  -3  -9   6 16720.4 574.952  34
   3   9  -6 15762.6 539.596  24
  -3  -9   6 15431.3 558.519  26
   3   9  -6 16477.0 553.780  29
   3   9  -6 16092.7 552.266  20
   3   9  -5 202.581 88.3787  11
  -3  -9   5 191.242 89.8450   9
   3   9  -5 155.286 34.0158  20
   3  -9  -5 146.290 61.4592  51
   3   9  -5 140.666 32.3840  48
  -3  -9   5 134.931 53.3715  34
   3   9  -5 166.438 33.1315  29
  -3  -9   5 188.739 44.9479  26
   3  -9  -4 4296.24 220.476  51
   3  -9  -4 4265.65 227.691  50
  -3  -9   4 4618.96 186.296  26
  -3  -9   4 4765.93 325.284   9
   3   9  -4 4645.91 306.813  11
   3   9  -4 4592.08 181.326  20
  -3  -9   4 3695.51 293.084  19
   3  -9  -3 2808.59 160.386  50
   3  -9  -3 2436.99 148.587  51
  -3  -9   3 2586.72 120.510  26
   3   9  -3 2575.69 206.694  11
   3   9  -3 2590.51 116.880  20
   3  -9  -2 131.074 50.3290  51
   3   9  -2 138.690 50.9985  11
   3  -9  -1 3697.22 176.065  51
  -3  -9   1 3511.83 214.719  12
   3   9  -1 3135.80 208.855  11
  -3  -9   0 7106.02 338.198  12
   3   9   0 6737.00 326.240  11
   3  -9   1 1476.26 104.923  21
  -3  -9  -1 1666.55 74.9074  27
  -3  -9  -1 1820.47 147.229  12
   3  -9   2 19444.5 638.129  33
   3  -9   2 17580.9 629.217  21
  -3  -9  -2 17273.6 589.936  27
  -3  -9  -2 20080.7 722.849  12
  -3  -9  -3 1268.37 63.4915  27
   3  -9   3 1425.68 93.3360  21
  -3  -9  -4 24643.4 795.545  27
   3  -9   4 21229.5 850.056  33
  -3   9  -5 1003.41 113.759  17
  -3   9  -5 933.144 109.861  14
   3  -9   5 942.653 95.1913  33
  -3  -9  -5 905.024 91.9426  52
  -3  -9  -5 789.963 49.7995  27
  -3  -9  -6 15343.4 605.326  52
  -3  -9  -6 16431.9 547.785  27
  -3   9  -7 266.304 33.8046  43
   3  -9   7 298.845 60.0704  33
  -3  -9  -7 160.940 54.5352  52
   3  -9   8 11862.3 412.981  33
  -3  -9  -8 11240.8 426.257  52
   3   9   8 9741.50 389.771  23
  -3   9  -8 10419.1 371.504  43
   3  -9   9 92.7227 38.3371  33
   3   9   9 112.162 34.7066  23
  -3   9  -9 84.8285 22.9971  43
   3   9  10 3246.78 144.569  23
  -3   9 -10 3260.81 131.006  43
  -3   9 -10 3310.36 146.095  45
  -3  -9 -11 7.78019 20.1302  47
   3   9  11 1.81000 19.9950  23
  -3   9 -11 9.98631 14.3698  43
  -3   9 -11 12.8335 19.7650  45
  -3  -9 -12 278.570 24.4579  47
   3   9  12 199.116 22.0251  23
  -3  -9 -12 265.481 22.3190  44
   3  10 -13 2606.16 93.2099  24
  -3 -10  13 2520.52 128.798  46
   3 -10 -12 35.7747 52.8089  50
   3  10 -12 15.7880 15.2770  24
   3 -10 -11 5876.90 217.519  41
  -3 -10  11 5661.35 220.505  28
   3  10 -11 5582.59 208.681  31
   3  10 -11 5649.34 206.739  24
   3  10 -10 834.140 67.8144  49
   3  10 -10 769.287 54.0661  31
  -3 -10  10 835.792 68.6546  28
   3  10 -10 651.810 48.5346  24
  -3 -10  10 753.236 62.2817  34
   3  10  -9 8859.25 336.781  49
  -3 -10   9 8789.80 324.139  34
  -3 -10   9 8911.77 332.173  28
   3  10  -9 8231.99 304.550  24
   3  10  -8 2451.25 117.861  42
   3  10  -8 2305.88 116.456  20
  -3 -10   8 2449.25 127.349  34
   3  10  -8 2285.52 132.557  49
   3  10  -8 2271.49 106.227  24
   3  10  -7 22991.7 769.857  48
   3  10  -7 23943.5 773.316  42
   3  10  -7 22395.0 768.934  20
  -3 -10   7 24402.6 786.404  34
   3  10  -7 22761.4 769.353  29
   3  10  -7 21881.4 754.714  24
  -3 -10   7 22391.8 776.886  26
   3  10  -6 1313.85 179.561  11
   3  10  -6 1370.43 83.7363  48
   3 -10  -6 1280.11 132.974  50
   3  10  -6 1430.74 86.7080  42
  -3 -10   6 1502.09 101.135  34
   3  10  -6 1284.14 72.0766  24
  -3 -10   6 1293.75 94.6699  26
   3  10  -6 1417.88 84.8612  29
   3  10  -6 1294.48 81.6909  20
   3  10  -5 19562.8 834.107  11
   3  10  -5 18554.5 629.133  20
  -3 -10   5 16060.1 811.489  19
   3 -10  -5 18085.5 692.119  51
   3  10  -5 18030.4 628.147  48
   3 -10  -5 17761.6 694.341  50
  -3 -10   5 19919.1 648.680  34
   3  10  -5 18389.2 628.641  29
  -3 -10   5 18993.9 638.880  26
   3  10  -5 18082.7 615.209  24
   3 -10  -4 1313.63 119.129  50
   3 -10  -4 1357.00 120.332  51
   3  10  -4 1434.89 166.462  11
  -3 -10   4 1544.86 92.9754  26
   3  10  -4 1210.99 77.9893  20
   3 -10  -3 1260.54 111.189  51
  -3 -10   3 1359.53 86.2256  26
   3  10  -3 1454.65 81.2907  20
   3 -10  -2 4088.70 199.822  51
  -3 -10   2 3758.24 159.178  26
   3  10  -2 3610.57 246.487  11
   3  10  -1 6803.37 231.106  36
   3 -10  -1 7021.88 270.428  51
  -3 -10   1 6578.52 320.463  12
   3  10  -1 6695.25 324.567  11
   3 -10   0 1932.54 123.488  51
   3 -10   0 1524.19 115.317  21
  -3 -10   0 1809.45 153.875  12
   3  10   0 1888.15 148.946  11
  -3 -10   0 1579.85 77.6966  27
   3 -10   1 11545.1 457.685  21
  -3 -10  -1 12230.6 415.060  27
  -3 -10  -2 1439.05 75.5707  44
   3 -10   2 1312.50 100.217  21
  -3 -10  -2 1357.25 68.7076  27
  -3 -10  -2 1360.58 138.630  12
   3 -10   2 1190.02 91.9031  33
  -3 -10  -3 14157.9 480.796  27
   3 -10   3 15110.6 518.542  21
   3 -10   3 13909.9 530.643  33
   3 -10   4 456.433 56.1567  21
  -3  10  -4 518.362 82.3002  14
   3 -10   4 469.925 71.6308  33
  -3 -10  -4 416.346 37.1490  27
  -3 -10  -5 13546.9 463.775  27
   3 -10   5 14501.6 530.832  33
  -3 -10  -6 335.528 33.1849  27
   3 -10   6 437.296 71.6955  33
   3 -10   7 14892.8 516.770  33
  -3  10  -7 13072.5 464.694  43
   3 -10   8 126.459 45.7996  33
  -3  10  -8 125.979 26.3122  43
   3 -10   9 7502.71 281.382  33
  -3  10  -9 6994.30 256.689  43
  -3 -10 -10-5.00690 20.7483  44
  -3 -10 -10 26.9518 22.4211  47
  -3  10 -10-5.67677 15.4508  43
  -3 -10 -11 595.578 40.0514  47
  -3 -10 -11 540.915 36.7327  44
  -3  10 -11 515.447 33.2211  43
   3  11 -12 3725.91 133.276  24
  -3 -11  12 3862.02 181.154  46
  -3 -11  11 335.750 42.0155  28
   3  11 -11 271.791 27.6831  24
   3  11 -10 5869.92 231.570  49
   3 -11 -10 5174.85 273.128  50
  -3 -11  10 5667.43 226.774  28
   3  11 -10 5802.90 213.063  31
   3  11 -10 5676.45 208.328  24
  -3 -11  10 5652.55 218.488  34
   3  11  -9 182.558 43.4645  49
   3 -11  -9 103.677 72.7100  50
  -3 -11   9 93.4889 38.0401  34
  -3 -11   9 95.3323 42.6616  28
   3  11  -9 108.632 24.7951  24
   3  11  -8 11419.6 382.643  42
  -3 -11   8 10929.2 387.097  34
   3  11  -8 10762.5 403.379  49
   3  11  -8 10013.8 365.833  24
   3  11  -7 1642.60 90.7564  48
   3 -11  -7 1240.96 136.896  50
   3  11  -7 1523.83 90.0185  42
   3  11  -7 1377.04 86.2598  20
  -3 -11   7 1617.13 99.8487  34
   3  11  -7 1466.81 88.1179  29
   3  11  -7 1363.49 76.4208  24
   3  11  -6 14196.2 496.342  48
   3 -11  -6 13826.7 567.490  50
   3  11  -6 14627.8 502.625  42
   3  11  -6 14120.5 496.388  20
  -3 -11   6 15258.6 509.770  34
   3  11  -6 13810.3 494.878  29
   3  11  -6 13537.1 481.359  24
  -3 -11   6 13995.1 506.356  26
   3  11  -5 11997.1 581.977  11
   3  11  -5 10890.9 388.023  48
   3  11  -5 10511.8 393.242  42
  -3 -11   5 11316.0 399.367  34
   3  11  -5 10816.9 388.058  29
   3  11  -5 10488.5 386.536  20
  -3 -11   5 10991.9 400.715  26
   3  11  -5 10452.3 373.976  24
   3  11  -4 1166.00 75.6848  20
   3 -11  -4 1217.64 121.253  51
   3  11  -4 963.859 143.777  11
  -3 -11   4 1133.21 88.7048  26
   3  11  -3 7114.15 274.366  20
   3 -11  -3 7432.33 330.073  51
  -3 -11   3 7308.35 283.620  26
   3  11  -3 7255.79 406.068  11
   3 -11  -2 2260.38 153.891  51
  -3 -11   2 2247.75 189.520  12
   3  11  -2 2310.33 195.336  11
   3 -11  -1 1834.85 127.545  51
  -3 -11   1 1431.89 144.308  12
   3  11  -1 1613.51 149.915  11
   3 -11   0 9240.43 342.357  51
   3  11   0 8067.20 379.245  11
  -3 -11   0 8175.71 395.980  12
   3 -11   1 425.718 71.5095  51
  -3 -11  -1 443.204 38.7956  27
  -3 -11  -1 561.616 94.8044  12
   3 -11   1 361.029 67.5179  21
   3 -11   2 7585.62 317.033  21
  -3 -11  -2 7453.63 278.025  27
   3 -11   3 957.178 86.2369  33
   3 -11   3 850.198 79.4643  21
  -3 -11  -3 815.246 54.7461  27
  -3 -11  -3 1039.60 64.9246  44
  -3 -11  -4 12042.3 402.360  44
   3 -11   4 11245.7 417.884  21
   3 -11   4 11718.3 445.017  33
  -3 -11  -4 11437.4 400.160  47
  -3 -11  -4 10666.4 387.534  27
  -3 -11  -5 526.090 48.7173  47
  -3 -11  -5 463.706 40.7020  27
   3 -11   5 571.449 74.3813  33
   3 -11   6 14323.0 515.924  33
  -3 -11  -6 13152.3 456.531  27
  -3 -11  -6 13691.2 471.626  47
   3 -11   7 1000.65 88.8030  33
  -3 -11  -7 959.809 66.5976  47
  -3  11  -7 883.126 58.1010  43
   3 -11   8 9916.60 358.507  33
  -3 -11  -8 9474.10 332.652  47
  -3  11  -8 8592.67 321.688  43
  -3 -11  -8 9423.69 330.627  44
  -3 -11  -9 82.8555 26.5058  44
  -3 -11  -9 124.576 29.8290  47
  -3  11  -9 91.3369 20.6627  43
  -3 -11 -10 2238.63 97.1668  47
  -3 -11 -10 2245.51 95.6819  44
  -3  11 -10 2139.50 90.1894  43
  -3 -11 -11 0.96313 12.8840  44
  -3 -11 -11 5.40699 15.8126  47
  -3  11 -11-1.66087 9.08514  43
   3  12 -12 36.3262 12.6613  24
  -3 -12  12 34.3465 32.6723  46
   3  12 -11 2788.63 105.018  24
  -3 -12  11 2635.49 117.050  28
   3  12 -10 459.401 48.6109  49
   3 -12 -10 310.086 70.5615  50
  -3 -12  10 511.234 53.3964  28
   3  12 -10 388.636 35.8215  31
   3  12 -10 418.530 34.5036  24
   3 -12  -9 5156.57 270.728  50
   3  12  -9 5866.07 237.770  49
  -3 -12   9 5386.20 219.900  34
  -3 -12   9 6345.75 238.934  28
   3  12  -9 5721.07 210.309  24
   3  12  -8 1130.46 88.1846  49
   3  12  -8 1176.80 74.3660  42
  -3 -12   8 1273.83 81.0557  34
  -3 -12   8 1163.01 91.0864  28
   3  12  -8 1101.63 64.1880  24
   3  12  -7 4844.82 198.214  48
   3  12  -7 5266.03 227.746  49
   3  12  -7 4905.23 201.576  42
   3  12  -7 4991.00 200.952  20
  -3 -12   7 4815.51 203.138  34
   3  12  -7 4854.46 199.411  29
   3  12  -7 4485.87 185.606  24
   3  12  -6 4166.76 179.672  48
   3  12  -6 4273.96 185.809  42
   3  12  -6 4379.05 181.917  20
  -3 -12   6 4558.76 187.394  34
   3  12  -6 4014.24 178.818  29
   3  12  -6 3999.17 167.354  24
   3  12  -5 2979.97 149.195  42
   3  12  -5 3037.47 144.475  20
   3  12  -5 3195.60 145.412  48
   3  12  -5 3107.46 144.424  29
  -3 -12   5 3323.51 161.036  26
   3  12  -5 3013.72 133.419  24
   3  12  -4 2517.61 126.203  20
   3  12  -4 2406.94 124.587  29
  -3 -12   4 2791.19 142.902  26
   3 -12  -4 2495.02 179.543  51
   3 -12  -3 752.147 101.441  51
  -3 -12   3 951.903 81.5032  26
   3  12  -3 756.788 122.306  11
  -3 -12   3 838.581 124.449  12
   3 -12  -2 99.8993 66.7214  51
   3  12  -2 69.6696 50.1909  11
  -3 -12   2 216.360 73.8373  12
   3 -12  -1 2055.19 146.860  51
  -3 -12   1 1823.88 174.125  12
   3  12  -1 1983.65 172.783  11
   3 -12  -1 1686.15 127.138  21
   3 -12   0 2058.81 142.269  51
  -3 -12   0 1891.60 174.561  12
   3 -12   1 9812.98 389.457  51
  -3 -12  -1 9121.85 450.761  12
   3 -12   1 8784.60 368.973  21
   3 -12   2 501.795 71.3885  21
  -3 -12  -2 508.514 48.9049  44
   3 -12   2 539.790 82.0527  51
   3 -12   3 8056.59 315.113  33
   3 -12   3 7575.64 305.466  21
  -3 -12  -3 7220.59 271.709  27
  -3 -12  -3 7745.33 282.290  44
  -3 -12  -4 170.321 28.8891  27
  -3 -12  -4 238.047 37.4585  44
  -3 -12  -4 225.310 36.5308  47
   3 -12   5 12937.0 471.662  33
  -3 -12  -5 11697.6 426.995  47
  -3 -12  -5 12353.8 429.510  44
   3 -12   6 288.933 60.0651  33
  -3 -12  -6 382.515 44.9004  47
  -3 -12  -6 338.686 41.2295  44
  -3 -12  -7 7014.60 266.530  47
  -3 -12  -7 7149.10 265.428  44
  -3  12  -7 6962.03 258.186  43
   3 -12   8 353.802 50.5649  33
  -3 -12  -8 366.901 39.6877  47
  -3 -12  -8 330.771 37.3548  44
  -3  12  -8 288.818 30.0491  43
  -3 -12  -9 3113.30 126.582  47
  -3 -12  -9 3185.32 125.970  44
  -3  12  -9 2875.95 118.212  43
  -3 -12 -10 24.1740 16.9015  44
  -3 -12 -10 26.0251 18.4621  47
  -3  12 -10 17.9381 12.1250  43
   3  13 -11 104.912 16.7362  24
  -3 -13  11 100.863 25.7410  28
   3  13 -10 3917.31 159.977  49
   3  13 -10 3729.86 141.295  24
  -3 -13  10 3749.33 156.536  28
   3  13  -9 345.132 47.5310  49
  -3 -13   9 298.772 47.1724  28
   3  13  -9 276.977 32.2435  31
   3  13  -9 256.171 29.1815  24
   3  13  -8 7901.59 301.483  49
  -3 -13   8 7183.78 276.493  34
  -3 -13   8 7850.67 295.761  28
   3  13  -8 7332.94 267.108  24
   3  13  -7 958.158 68.0415  42
   3  13  -7 837.388 64.1648  20
  -3 -13   7 901.327 67.8853  34
   3  13  -7 836.732 62.7093  48
   3  13  -7 955.562 84.9787  49
   3  13  -7 834.942 55.9107  24
   3  13  -6 6520.22 249.855  42
   3  13  -6 6413.70 244.217  20
  -3 -13   6 6183.81 242.132  34
   3  13  -6 6025.98 241.548  48
   3  13  -6 5864.33 229.298  24
   3  13  -5 1131.74 78.4299  20
   3  13  -5 1343.56 88.2798  42
   3  13  -5 1070.97 68.4290  24
  -3 -13   5 1269.77 93.5674  26
   3  13  -5 1249.85 80.4768  48
   3  13  -4 3020.41 149.207  42
  -3 -13   4 3127.92 154.315  26
   3  13  -4 2918.41 140.599  48
   3 -13  -4 2618.29 192.340  51
   3 -13  -3 158.098 77.2383  51
   3 -13  -2 2654.56 180.590  51
   3 -13  -1 1298.73 126.558  51
   3 -13  -1 1161.68 105.880  21
   3 -13   0 3256.20 191.196  51
   3 -13   0 2746.08 166.164  21
  -3 -13  -1 102.485 32.5641  44
   3 -13   1 106.014 61.9519  51
   3 -13   1 63.9173 51.7019  21
  -3 -13  -2 4028.19 170.534  44
   3 -13   2 4207.58 218.805  51
   3 -13   2 3970.12 197.319  21
  -3 -13  -3 1351.22 78.6712  44
   3 -13   3 1265.96 113.902  51
   3 -13   3 1027.10 91.6867  21
  -3 -13  -4 20452.1 700.555  44
   3 -13   4 22761.5 754.187  40
   3 -13   4 19956.9 748.931  51
  -3 -13  -4 20042.1 699.455  47
   3 -13   4 22148.0 737.206  33
  -3 -13  -5 155.082 34.1552  44
  -3 -13  -5 143.827 34.9240  47
   3 -13   5 194.224 52.3294  33
  -3 -13  -6 10361.4 374.270  44
  -3 -13  -6 10321.2 374.939  47
  -3 -13  -7 312.279 38.9661  44
  -3  13  -7 293.889 30.9878  43
  -3 -13  -7 331.471 38.4420  47
   3 -13   7 361.888 54.7480  33
  -3 -13  -8 4419.00 169.085  44
  -3  13  -8 4346.79 162.620  43
   3 -13   8 4181.13 196.210  51
  -3 -13  -8 4388.72 169.991  47
  -3 -13  -9 61.7351 21.0497  44
  -3 -13  -9 67.4694 21.7999  47
  -3  13  -9 54.9616 14.2927  43
  -3 -13 -10 1662.63 69.8380  44
  -3 -13 -10 1725.95 71.5328  47
  -3 -14  11 2696.58 106.522  33
   3  14 -10 245.665 22.7945  24
  -3 -14  10 279.153 36.5201  28
   3  14  -9 4388.95 185.050  49
   3  14  -9 4440.65 165.305  24
  -3 -14   9 4800.70 185.312  28
   3  14  -8 1007.80 75.9205  49
  -3 -14   8 963.037 72.9436  28
   3  14  -8 864.846 52.1310  24
   3  14  -7 6723.62 257.618  48
   3  14  -7 7277.19 285.862  49
  -3 -14   7 6520.01 254.348  34
  -3 -14   7 7672.22 280.295  28
   3  14  -7 7348.37 264.694  42
   3  14  -7 6655.73 248.658  24
   3  14  -6 773.052 63.0002  42
   3  14  -6 621.425 47.4660  24
   3  14  -6 651.024 55.4576  48
   3  14  -6 828.622 79.7746  49
   3  14  -5 3744.82 162.919  42
   3  14  -5 3292.67 142.305  24
   3  14  -5 3313.71 152.407  48
   3  14  -4 1035.09 78.1426  42
   3  14  -4 961.970 63.5043  24
   3  14  -4 1087.39 74.2230  48
   3 -14  -3 3935.55 234.625  51
   3 -14  -2 1440.82 139.807  51
   3 -14  -1 646.842 100.407  51
   3 -14  -1 762.572 84.3591  21
   3 -14   0 2022.00 155.858  51
   3 -14   0 1928.11 130.395  21
   3 -14   1 6088.54 297.209  51
   3 -14   1 6480.97 276.506  21
  -3 -14  -2 1487.34 84.6078  44
   3 -14   2 1375.89 123.891  51
   3 -14   2 1404.88 104.660  21
  -3 -14  -3 13427.8 460.710  44
   3 -14   3 12745.1 511.179  51
   3 -14   3 13074.5 481.197  21
  -3 -14  -4 2339.28 114.278  44
   3 -14   4 2609.57 149.877  40
   3 -14   4 2524.31 135.701  33
   3 -14   4 2341.35 152.933  51
  -3 -14  -4 2281.17 113.220  47
   3 -14   5 16914.9 572.794  40
  -3 -14  -5 15386.1 540.143  44
   3 -14   5 14796.2 580.462  51
  -3 -14  -5 15353.4 540.017  47
   3 -14   5 17680.4 573.473  33
   3 -14   6 245.970 58.9119  51
  -3 -14  -6 361.005 40.2355  47
  -3 -14  -6 329.147 39.1227  44
  -3 -14  -7 5174.22 192.612  44
   3 -14   7 4640.67 218.786  51
  -3 -14  -7 5140.62 192.760  47
   3 -14   7 5111.68 202.724  32
  -3 -14  -8 173.993 26.5584  44
  -3  14  -8 175.368 21.1711  43
  -3 -14  -8 191.796 27.5215  47
   3 -14   8 183.326 28.1732  32
  -3 -14  -9 2770.24 107.275  47
  -3 -14  -9 2719.04 105.809  44
   3  15 -10 2076.42 80.6792  24
  -3 -15  10 2315.15 91.2321  33
   3  15  -9 578.135 46.1492  49
   3  15  -9 517.622 33.0605  24
  -3 -15   9 509.315 45.1287  28
   3  15  -8 4382.93 180.750  49
   3  15  -8 4151.51 157.465  24
  -3 -15   8 4447.46 176.476  28
   3  15  -7 1170.72 80.5926  49
  -3 -15   7 1032.34 75.6390  28
   3  15  -7 944.200 55.3239  24
   3  15  -6 2779.71 125.797  48
   3  15  -6 2760.30 145.480  49
  -3 -15   6 2842.48 139.238  28
   3  15  -6 2636.38 116.537  24
   3  15  -6 3100.84 133.686  42
   3  15  -5 381.451 44.1805  48
  -3 -15   5 504.355 61.3829  28
   3  15  -5 420.697 48.9449  42
   3  15  -4 156.912 37.4654  42
   3  15  -4 108.789 26.3078  24
   3  15  -4 158.367 35.4441  48
   3  15  -3 510.862 54.6999  42
   3 -15  -3 624.747 102.885  51
   3 -15  -2 470.020 93.0838  51
   3 -15  -1 4291.94 207.386  40
   3 -15  -1 3856.50 235.067  51
   3 -15  -1 3925.73 193.255  21
   3 -15   0 3082.05 171.115  40
   3 -15   0 2507.31 178.387  51
   3 -15   0 2730.61 153.492  21
   3 -15   1 1244.61 86.3849  32
   3 -15   1 1211.18 123.550  51
   3 -15   1 1369.48 101.938  21
   3 -15   2 6788.42 273.361  32
   3 -15   2 6626.85 311.148  51
   3 -15   2 6127.45 274.819  21
   3 -15   3 2204.79 136.702  40
   3 -15   3 1775.35 138.712  51
  -3 -15  -4 14197.4 491.045  44
   3 -15   4 13469.8 534.816  51
  -3 -15  -4 14096.5 490.686  47
   3 -15   5 719.761 64.9360  40
   3 -15   5 632.981 60.1100  32
  -3 -15  -5 589.904 48.7818  47
   3 -15   5 575.035 74.0909  51
  -3 -15  -5 618.803 49.4601  44
   3 -15   6 4563.01 181.040  32
  -3 -15  -6 4283.02 166.477  47
  -3 -15  -6 4300.93 166.785  44
   3 -15   7 329.971 36.8715  32
  -3 -15  -7 312.225 32.1853  47
  -3 -15  -7 306.978 31.6930  44
  -3 -15  -8 3113.84 119.214  47
   3 -15   8 3118.33 121.869  32
  -3 -16   9 2707.77 107.444  28
   3  16  -8 399.445 39.6161  49
   3  16  -8 399.222 28.1955  24
  -3 -16   8 496.903 41.3773  28
   3  16  -7 4875.59 190.650  49
  -3 -16   7 4846.97 183.235  28
   3  16  -7 4393.47 166.848  24
   3  16  -6 843.251 55.7251  42
   3  16  -6 672.000 44.6638  24
   3  16  -6 830.790 65.7135  49
   3  16  -6 732.819 51.1309  48
   3  16  -5 3187.84 135.585  42
   3  16  -5 2792.50 121.559  24
   3  16  -5 2974.79 148.695  49
   3  16  -5 3131.45 131.521  48
   3  16  -4 1203.68 73.7060  42
   3  16  -4 1113.27 68.7921  48
   3  16  -3 332.787 43.6023  42
   3  16  -3 274.719 33.2867  24
   3  16  -3 349.767 41.2715  48
   3  16  -2 370.057 46.5300  42
   3 -16  -2 598.862 97.8985  51
   3 -16  -1 3489.15 170.794  40
   3 -16  -1 3238.54 204.006  51
   3 -16  -1 3074.75 157.907  21
   3 -16   0 812.764 83.1364  40
   3 -16   0 756.747 103.020  51
   3 -16   0 739.126 75.0854  21
   3 -16   1 4725.73 254.276  51
   3 -16   1 5177.18 225.744  21
   3 -16   2 813.082 66.4183  32
   3 -16   2 800.893 98.6896  51
   3 -16   3 5828.39 241.988  32
   3 -16   3 5745.62 273.677  51
   3 -16   4 734.602 60.7475  32
   3 -16   4 642.083 79.4281  51
   3 -16   4 775.451 68.1914  40
   3 -16   5 4880.28 190.877  32
   3 -16   5 4284.86 207.458  51
  -3 -16  -5 4594.65 176.674  47
   3 -16   5 4822.78 192.189  40
  -3 -16  -6 467.604 37.1029  47
   3 -16   6 543.536 45.0492  32
  -3 -16  -7 3639.19 136.618  47
   3 -16   7 3783.52 143.384  32
   3  17  -7 449.090 29.1329  24
   3  17  -7 524.894 41.3761  49
   3  17  -6 2734.75 107.346  24
   3  17  -6 2895.36 124.932  49
   3  17  -5 927.926 54.6911  42
   3  17  -5 743.705 45.5821  24
   3  17  -5 843.787 51.8060  48
   3  17  -5 872.089 62.6277  49
   3  17  -4 1379.97 72.8926  42
   3  17  -4 1278.40 69.7811  48
   3  17  -4 1177.16 62.5493  24
   3  17  -3 2001.58 95.7012  42
  -3 -17   3 2163.22 104.789  21
   3  17  -3 1739.27 90.8901  48
   3  17  -3 1776.46 84.7483  24
   3  17  -2 519.509 45.2689  48
   3 -17  -1 1006.44 107.262  51
   3 -17  -1 985.148 75.3697  40
   3 -17   0 2998.76 187.287  51
   3 -17   0 3762.73 169.697  40
   3 -17   1 733.867 90.2448  51
   3 -17   1 725.963 70.8147  40
   3 -17   2 3047.47 178.067  51
   3 -17   2 3752.66 168.536  40
   3 -17   3 797.026 56.9274  32
   3 -17   3 913.382 70.6205  40
   3 -17   4 3529.03 147.251  32
   3 -17   4 3877.97 156.974  40
   3 -17   5 418.773 38.8267  32
   3 -17   5 392.128 39.6609  40
   3 -17   6 3737.18 143.003  32
   3  18  -6 1097.10 47.4311  24
   3  18  -5 2284.32 88.4315  24
   3  18  -4 1081.03 52.7637  24
   3  18  -4 1134.47 57.2433  48
  -3 -18   3 542.488 44.6711  21
   3  18  -3 402.334 31.4711  24
   3  18  -3 473.898 36.8941  48
   3  18  -2 637.321 41.1496  24
   3  18  -2 714.760 47.6451  48
   3  18  -1 415.020 38.0331  48
   3  18  -1 422.521 32.5266  24
   3 -18   0 382.892 45.0695  40
  -3 -18   0 393.190 44.4142  21
   3 -18   1 2509.71 122.857  40
  -3 -18  -1 2928.80 118.503  21
   3 -18   2 683.690 56.7063  40
  -3 -18  -2 783.838 51.6699  21
   3 -18   3 3758.15 156.142  40
   3 -18   4 685.411 47.4506  40
   3 -18   4 631.952 41.6950  32
   3  19  -3 502.674 28.3800  24
  -3 -19   2 54.2641 21.4582  21
   3  19  -2 50.8807 12.3300  24
   3  19  -2 46.5380 14.3267  48
  -3 -19   1 1180.56 60.9326  21
   3  19  -1 1046.60 48.9421  24
   3  19  -1 1079.35 53.0841  48
   3  19   0 1378.36 65.5747  48
   3  19   0 1442.55 61.5162  24
   3 -19   1 632.901 45.6145  40
   3  19   1 646.946 35.3706  24
   3  19   1 748.935 41.2403  48
   4   0 -15-4.47836 11.5467  41
   4   0 -14 79.6744 21.8254  41
   4   0 -13-4.10817 24.9581  39
   4   0 -13-24.5539 23.1388  41
   4   0 -13-10.3914 34.0208   7
   4   0 -12 638.063 58.1527  39
   4   0 -12 725.357 57.0712  41
   4   0 -12 639.695 50.7676  31
   4   0 -12 680.615 76.3154   7
   4   0 -11 4.73391 23.7989  31
   4   0 -11 47.8690 47.9699   7
   4   0 -11-9.37451 36.4358  39
   4   0 -11-14.7244 36.7476  35
   4   0 -10 2334.34 157.791   7
   4   0 -10 2698.02 131.674  35
   4   0 -10 2419.32 132.520  39
   4   0 -10 2613.68 119.211  31
   4   0  -9 16.5759 46.8989   7
   4   0  -9 52.6456 34.1034  35
   4   0  -9-2.16727 21.7921  31
   4   0  -9 5.14860 56.6000   6
   4   0  -9-25.5803 43.8416  22
   4   0  -8 12902.3 432.160  31
   4   0  -8 12571.1 473.060   6
   4   0  -8 11753.1 476.707   7
   4   0  -8 12383.3 463.961  22
   4   0  -7 4.04373 36.9886   7
   4   0  -7 31.2805 26.0235  30
   4   0  -7 6.54299 36.1377   6
   4   0  -7-30.2991 53.3369   1
   4   0  -7-3.24895 36.2289  22
   4   0  -6 40791.8 1324.50   7
   4   0  -6 38527.7 1400.42   1
  -4   0   5 11.6868 37.7987   9
   4   0  -5 24.6932 36.4537   1
  -4   0   4 106304. 3447.22   9
   4   0  -3 4.72014 30.5295   3
   4   0  -2 221596. 7059.60   3
   4   0  -1-8.60595 31.8010   3
   4   0   0 78443.1 2555.49   3
   4   0   1 26.3717 27.8660   3
   4   0   2 39372.5 1360.94   3
  -4   0  -3 16.7611 26.9393  10
  -4   0  -4 3035.80 183.243  10
  -4   0  -4 2662.23 116.367   8
   4   0   4 2492.71 199.923   2
  -4   0  -4 3207.84 211.323  15
  -4   0  -5-2.11387 19.3354   8
   4   0   5 13.2411 47.3399   2
   4   0   5-13.7245 28.1682   5
  -4   0  -5 22.9926 46.3694  15
   4   0   6 1418.70 108.973   5
   4   0   6 1430.86 187.817   2
   4   0   7-4.62983 41.1596   5
   4   0   7-35.8532 92.6783   2
  -4   0  -7-10.3383 44.5815  10
   4   0   8 995.360 89.7967   5
   4   0   9 16.7067 35.1684   5
   4   0  10 1166.14 83.6094   5
   4   0  11-12.3232 25.8983   5
   4   0  12 875.693 51.7854   5
   4  -1 -15 501.606 31.1953  41
   4   1 -14-1.43788 17.8757  41
   4  -1 -14 9.21621 18.5128  41
   4   1 -13 15.7652 23.8464  39
   4  -1 -13 4.19074 23.1464  39
   4   1 -13 23.8851 21.7768  41
   4  -1 -13 4.15055 22.7051  41
   4   1 -13-3.39843 33.7758   7
   4  -1 -13-20.5416 34.0259   7
   4  -1 -12-2.70114 32.4252  39
   4   1 -12-7.73260 30.5649  39
   4   1 -12 5.17850 31.2072  35
   4   1 -12-17.0908 26.8419  41
   4  -1 -12 7.53281 28.3897  41
   4   1 -12-11.0614 24.2045  31
   4   1 -12-8.86121 42.7194   7
   4  -1 -12-40.1002 47.0603   7
   4   1 -11 266.787 37.7075  31
   4  -1 -11 255.741 35.2279  31
   4   1 -11 282.779 59.9893   7
   4  -1 -11 194.401 60.4516   7
   4  -1 -11 272.398 44.1114  35
   4  -1 -11 235.014 47.4695  39
   4   1 -11 224.977 45.8515  39
   4   1 -11 238.970 43.2166  35
   4   1 -10 78.4281 53.7413   7
   4  -1 -10 117.700 58.6387   7
   4   1 -10 92.7049 36.7121  35
   4  -1 -10 92.6924 41.2971  39
   4  -1 -10 63.6422 36.7689  35
   4   1 -10 72.1396 26.0870  31
   4  -1 -10 100.147 27.0566  31
  -4   1  10 105.582 84.5277   4
  -4  -1  10 60.4047 74.6465   4
   4   1  -9 6551.11 251.962  35
   4  -1  -9 6968.82 256.163  35
   4   1  -9 6290.50 271.332  22
   4  -1  -9 6561.25 239.203  31
   4   1  -9 6636.24 239.746  31
   4   1  -9 5627.34 277.657   6
   4  -1  -9 5734.59 279.978   6
   4   1  -9 5806.32 283.231   7
   4  -1  -9 5416.02 278.450   7
   4   1  -8 102.000 49.0645   7
   4  -1  -8 101.512 49.9317   7
   4  -1  -8 152.696 36.7804  35
   4  -1  -8 152.754 27.6625  31
   4   1  -8 145.250 26.2557  31
   4   1  -8 125.666 46.0109   6
   4  -1  -8 185.849 54.7370   6
   4   1  -8 207.449 49.4002  22
   4  -1  -8 193.142 50.6748  22
   4   1  -7 15595.8 713.515   1
   4  -1  -7 15672.6 711.853   1
   4   1  -7 17007.0 590.655  31
   4  -1  -7 18480.8 598.600  30
   4  -1  -7 17345.0 618.713  22
   4   1  -7 18274.9 619.638  22
   4   1  -7 19471.5 626.009   6
   4  -1  -7 19033.7 623.846   6
   4   1  -7 16839.0 630.650   7
   4  -1  -7 17181.6 630.023   7
   4  -1  -6 590.073 87.5486   1
   4   1  -6 521.415 85.3845   1
   4   1  -6 562.351 58.2189   7
   4  -1  -6 660.420 61.7159   7
  -4  -1   6 489.951 77.7488   9
   4   1  -5 46453.8 1580.88   1
   4  -1  -5 46426.0 1579.15   1
  -4   1   5 45731.3 1564.64   9
  -4  -1   5 47629.3 1585.82   9
  -4  -1   4 1840.03 132.451   9
   4   1  -3 139152. 4409.71   3
   4  -1  -3 135066. 4406.34   3
   4  -1  -2 1421.16 102.281   3
   4   1  -2 1481.45 104.342   3
   4   1  -1 84002.1 2709.50   3
   4  -1  -1 82885.6 2707.80   3
   4  -1   0 90.7656 32.9545   3
   4   1   0 100.010 33.0094   3
   4   1   1 78436.2 2581.55   3
   4  -1   1 79285.2 2582.55   3
   4   1   2 2681.92 169.209   3
   4  -1   2 2498.46 164.604   3
  -4  -1  -2 2517.30 142.029  10
  -4  -1  -3 7881.94 337.088  10
  -4  -1  -4 805.848 103.596  15
  -4   1  -4 664.251 96.4673  15
  -4  -1  -4 538.742 72.6045  10
  -4   1  -4 585.114 43.3092   8
  -4  -1  -4 508.975 41.0047   8
   4  -1   4 493.253 91.0036   2
   4   1   4 484.778 87.1753   2
  -4   1  -5 1999.00 108.089  45
   4   1   5 1470.76 101.945  23
  -4   1  -5 2184.84 188.503  15
  -4  -1  -5 2237.94 189.279  15
  -4  -1  -5 2000.27 152.192  10
  -4   1  -5 1760.86 87.7069   8
  -4  -1  -5 1660.67 86.6912   8
   4   1   5 1618.25 102.187   5
   4  -1   5 1513.37 99.9844   5
   4   1   5 1472.25 168.493   2
   4  -1   5 1747.23 181.979   2
  -4   1  -6 3.74418 34.2502  45
   4   1   6 21.6204 39.0010  23
  -4  -1  -6-28.3991 78.0504  15
  -4   1  -6 14.2973 63.5471  15
  -4  -1  -6-17.9405 46.3760  10
  -4   1  -6-20.1201 25.4360   8
  -4  -1  -6-4.99565 25.1183   8
   4   1   6-47.7503 70.7448   2
   4  -1   6 15.7224 67.7944   2
   4   1   6-16.4282 32.8363   5
   4  -1   6-12.1646 35.5130   5
  -4  -1  -7 46.6219 53.0065  52
  -4   1  -7 52.9096 35.6886  45
   4   1   7 124.799 79.2611   2
   4  -1   7-35.1178 59.8830   2
   4   1   7 119.715 45.2553   5
   4  -1   7 31.7280 39.7351   5
  -4  -1  -7 169.047 57.7534  10
   4   1   7 18.7576 40.4808  23
   4   1   8 4.58679 40.4719   5
   4  -1   8 4.51111 39.8042   5
   4   1   8-4.60604 39.7215  23
   4   1   9 1021.47 86.6325   5
   4  -1   9 997.382 87.0058   5
   4   1   9 967.595 83.3859  23
   4   1  10 10.0253 31.1973   5
   4  -1  10-3.29620 31.7811   5
   4   1  11 1972.36 101.671   5
   4  -1  11 2039.29 102.916   5
   4   1  12 26.3052 17.5160   5
   4  -1  12 29.1533 18.0643   5
   4  -2 -15 192.563 21.2585  41
   4  -2 -14 191.781 27.0914  41
   4  -2 -13 14.6485 25.7211  39
   4  -2 -13 2.08969 23.0834  41
   4   2 -13-1.90191 21.9869  41
   4   2 -13 11.0553 19.6636  31
   4   2 -13-3.22914 32.0932   7
   4  -2 -13 26.2653 34.4960   7
   4  -2 -12 194.675 40.6393  39
   4   2 -12 259.652 41.0796  35
   4  -2 -12 223.862 38.4653  41
   4   2 -12 224.214 31.8606  31
   4   2 -12 181.507 49.2644   7
   4  -2 -12 179.923 49.5550   7
   4   2 -11 20.5439 33.2417  39
   4  -2 -11 65.7830 34.6665  35
   4   2 -11 91.5408 35.2170  35
   4  -2 -11 54.3214 36.5088  39
   4  -2 -11 96.9371 31.9406  41
   4   2 -11 60.8029 25.1632  31
   4   2 -11 55.1097 45.2294   7
   4  -2 -11 85.9498 49.0920   7
  -4   2  10 301.618 99.8502   4
  -4  -2  10 377.770 113.699   4
   4   2 -10 396.402 51.1054  35
   4  -2 -10 421.765 58.8815  39
   4  -2 -10 365.994 50.2360  35
   4  -2 -10 458.030 43.8780  31
   4   2 -10 463.275 44.1433  31
   4  -2 -10 536.057 74.8907   7
   4   2 -10 647.220 80.7016   7
   4   2  -9 97.6192 45.8046  22
   4   2  -9 36.6909 58.4874   6
   4  -2  -9 62.5018 55.3405   6
   4   2  -9 72.3042 25.4222  31
   4  -2  -9 73.5721 24.5618  31
   4   2  -9 63.3552 43.7699   7
   4  -2  -9 36.7637 44.6318   7
   4  -2  -9 82.2171 33.8663  35
   4   2  -9 62.9611 36.3064  35
   4   2  -8 10899.3 413.200  22
   4  -2  -8 11172.3 418.131  22
   4  -2  -8 12166.1 400.246  35
   4   2  -8 10810.0 382.752  31
   4   2  -8 10778.9 425.912   6
   4  -2  -8 10634.2 423.548   6
   4   2  -8 10595.8 425.430   7
   4  -2  -8 9977.86 420.360   7
   4  -2  -7 3370.53 166.533  22
   4   2  -7 3675.22 166.554  22
  -4  -2   7 3386.14 233.783   9
   4   2  -7 3762.61 172.284   6
   4  -2  -7 3729.53 171.725   6
   4   2  -7 3461.92 173.411   7
   4  -2  -7 3328.95 170.375   7
   4   2  -7 3277.25 240.258   1
   4  -2  -7 3390.48 242.107   1
   4  -2  -7 3805.75 148.768  30
   4   2  -7 3268.20 140.910  31
  -4  -2   6 21668.9 821.600   9
   4   2  -6 21378.6 735.227   7
   4  -2  -6 22317.0 736.293   7
   4   2  -6 20707.6 815.610   1
   4  -2  -6 20272.0 811.342   1
  -4  -2   5 9906.40 420.383   9
   4   2  -5 9132.81 403.673   1
   4  -2  -5 9548.18 405.725   1
  -4  -2   4 42796.5 1461.56   9
  -4  -2   3 835.517 86.1659   9
   4  -2  -3 697.530 73.5723   3
   4   2  -3 671.879 72.6911   3
   4  -2  -2 91479.4 2970.57   3
   4   2  -2 91913.5 2971.82   3
   4  -2  -1 43.3580 30.3334   3
   4   2  -1 61.1326 33.3235   3
   4  -2   0 39428.0 1350.90   3
   4   2   0 41136.5 1354.33   3
  -4  -2  -1 470.053 52.9839  10
   4   2   1 661.713 71.2515   3
   4  -2   1 526.946 65.0811   3
  -4  -2  -2 42283.3 1448.50  10
   4   2   2 43892.8 1489.81   3
   4  -2   2 45166.8 1492.24   3
  -4  -2  -3 251.360 46.8645  10
   4   2   3 104.605 45.3962   3
   4  -2   3 162.092 56.2034   3
  -4  -2  -4 9435.08 386.470  10
  -4   2  -4 8432.40 308.626   8
  -4  -2  -4 8331.58 307.615   8
  -4   2  -4 10563.0 446.623  15
  -4  -2  -4 10773.0 447.042  15
   4   2   4 8464.80 424.242   2
   4  -2   4 9377.20 437.869   2
  -4  -2  -5 177.251 54.6663  52
   4   2   5 114.721 60.0784   2
   4  -2   5 289.096 84.7468   2
   4   2   5 175.109 38.1508   5
   4  -2   5 190.599 40.5847   5
  -4   2  -5 226.123 72.7249  15
  -4  -2  -5 140.868 59.5400  15
  -4  -2  -5 134.617 47.9257  10
  -4   2  -5 125.536 25.8826   8
  -4  -2  -5 134.479 27.3402   8
   4   2   5 128.653 44.1274  23
  -4  -2  -6 905.648 88.2290  52
  -4   2  -6 965.265 78.2363  45
   4   2   6 631.403 68.0676   5
   4  -2   6 734.872 70.8663   5
   4   2   6 400.205 105.708   2
   4  -2   6 678.837 129.738   2
  -4   2  -6 725.706 129.761  15
  -4  -2  -6 774.068 132.773  15
  -4  -2  -6 1072.63 112.573  10
  -4   2  -6 584.265 53.2792   8
  -4  -2  -6 610.104 53.6413   8
   4   2   6 442.176 65.0644  23
  -4  -2  -7 10.5837 48.7398  52
  -4   2  -7 8.41365 35.7085  45
   4   2   7 19.9358 42.3044  23
  -4   2  -7 12.8679 51.9024  16
  -4  -2  -7-25.5665 66.0870  16
   4   2   7 34.3781 69.3309   2
   4  -2   7 16.7502 54.1694   2
   4   2   7-8.82030 38.6229   5
   4  -2   7 4.29367 38.1683   5
  -4  -2  -7 66.4977 49.1119  10
   4   2   8 1668.37 119.059  23
   4   2   8 1483.04 110.433   5
   4  -2   8 1522.69 110.038   5
  -4   2  -8 1797.11 114.065  45
   4   2   9 59.8217 39.3921  23
   4   2   9 75.8238 38.9928   5
   4  -2   9 31.0498 36.2735   5
   4   2  10 2570.56 131.616  23
   4   2  10 2280.21 125.424   5
   4  -2  10 2420.89 126.620   5
   4   2  11 64.2825 28.0490  23
   4  -2  11 50.4255 27.4556   5
   4   2  11 49.1007 26.1276   5
   4  -2  12 1078.57 57.1951   5
   4   2  12 1067.48 57.5172   5
   4  -3 -15 106.514 16.5954  41
   4  -3 -14 79.0095 22.2358  41
   4  -3 -13 12.3026 22.1074  41
   4   3 -13 30.4965 20.5610  41
   4   3 -13 12.4559 19.6601  31
   4   3 -13 2.96441 29.8093   7
   4  -3 -13-3.05254 32.0752   7
   4  -3 -12 24.7691 25.8985  41
   4   3 -12 19.1478 21.8915  31
   4   3 -12 27.3328 34.7180   7
   4  -3 -12 12.0078 38.5995   7
   4   3 -12 22.2172 27.1485  35
   4  -3 -12 45.2777 32.1088  39
   4  -3 -11 687.676 57.8855  41
   4   3 -11 615.248 51.7371  31
   4   3 -11 540.004 70.9470   7
   4  -3 -11 607.521 76.9628   7
   4   3 -11 616.717 58.5019  35
   4  -3 -11 725.940 65.8425  39
   4  -3 -10 153.856 37.3419  41
   4  -3 -10 163.834 39.0171  35
   4   3 -10 165.687 40.6261  35
   4  -3 -10 247.378 48.9932  39
   4   3 -10 164.682 31.8110  31
   4   3 -10 206.414 55.0873   7
   4  -3 -10 173.335 54.1277   7
   4   3  -9 8049.23 333.105  22
  -4   3   9 6094.34 429.793   4
  -4  -3   9 6529.74 439.858   4
   4  -3  -9 8368.68 324.660  39
   4  -3  -9 8985.03 316.267  35
   4   3  -9 7423.07 306.368  35
   4  -3  -9 8769.56 300.921  31
   4   3  -9 8157.99 299.695  31
   4  -3  -9 8637.85 355.180   6
   4   3  -9 8275.26 345.089   7
   4  -3  -9 8587.57 347.295   7
   4   3  -9 8321.20 353.276   6
   4   3  -8 7.84985 36.7169  22
   4  -3  -8 99.4966 46.2871  22
   4   3  -8 80.6289 41.3233   7
   4  -3  -8 62.6412 43.2048   7
   4  -3  -8 71.5096 30.3428  30
   4   3  -8 107.377 24.3964  31
   4   3  -8 74.8527 48.9512   6
   4  -3  -8 46.3543 53.6372   6
   4   3  -7 41793.2 1379.93  22
  -4  -3   7 39276.2 1503.67   9
   4   3  -7 39339.8 1385.10   7
   4  -3  -7 41395.2 1387.47   7
   4   3  -7 45995.1 1394.50   6
   4  -3  -7 41967.9 1387.56   6
   4   3  -7 37253.3 1495.52   1
   4  -3  -7 35263.2 1486.12   1
   4  -3  -7 44440.8 1358.36  30
   4   3  -6 100.825 34.9509   7
   4  -3  -6 94.2120 35.0740   7
  -4  -3   6 56.6632 54.8830   9
   4   3  -6 68.0915 46.8552   1
   4  -3  -6 58.8515 45.3880   1
  -4  -3   5 55597.6 1884.87   9
   4   3  -5 55659.4 1863.76   1
   4  -3  -5 54363.3 1858.04   1
  -4  -3   4 6244.85 303.937   9
  -4  -3   3 29711.7 1067.43   9
   4  -3  -3 30778.4 1052.38   3
   4   3  -3 30871.0 1054.85   3
  -4  -3   2 1120.46 97.7451   9
   4  -3  -2 976.543 84.3211   3
   4   3  -2 1045.68 86.7864   3
   4  -3  -1 40412.5 1376.98   3
   4   3  -1 41919.1 1379.66   3
  -4  -3   0 176.887 45.4446  12
   4  -3   0 114.493 34.4545   3
   4   3   0 124.088 33.4922   3
  -4  -3  -1 47127.2 1589.36  10
   4   3   1 49160.9 1618.97   3
   4  -3   1 49190.0 1618.57   3
  -4  -3  -2 26.2563 22.1498  10
   4  -3   2 43.7542 36.2997   3
   4   3   2 37.1642 31.3348   3
  -4  -3  -3 23316.1 888.145  10
  -4   3  -3 29202.0 959.448  15
  -4  -3  -3 28494.1 953.754  15
   4  -3   3 24750.9 939.819   3
   4   3   3 23898.9 933.793   3
  -4   3  -4 275.617 69.0297  15
  -4  -3  -4 260.788 68.5404  15
  -4  -3  -4 212.772 48.9711  10
  -4   3  -4 177.173 27.6355   8
  -4  -3  -4 177.439 26.9878   8
   4   3   4 188.433 39.1479  23
  -4  -3  -5 3795.74 185.525  52
  -4   3  -5 3614.30 263.057  15
  -4  -3  -5 4387.30 279.810  15
   4   3   5 3350.47 158.295   5
   4  -3   5 3760.81 162.437   5
   4  -3   5 3370.10 248.681   2
   4   3   5 3247.61 246.320   2
  -4  -3  -5 4135.05 218.863  10
  -4   3  -5 3130.66 142.965   8
  -4  -3  -5 3296.07 144.066   8
   4   3   5 3037.06 166.690  23
  -4  -3  -6-20.2049 46.8407  52
   4   3   6 28.9724 54.0949   2
   4  -3   6-42.5775 61.1968   2
   4   3   6-11.1186 30.9471   5
   4  -3   6 3.62652 32.2375   5
  -4  -3  -6-14.6407 82.0075  15
  -4  -3  -6 56.2836 36.7734  10
  -4   3  -6-2.61855 29.7399   8
  -4  -3  -6-10.3159 26.2279   8
   4   3   6-38.0915 45.3312  23
  -4  -3  -7 1659.49 126.554  52
  -4   3  -7 1933.84 120.708  45
   4   3   7 1628.97 110.122   5
   4  -3   7 1734.06 111.899   5
   4   3   7 1456.13 185.910   2
   4  -3   7 1679.75 198.912   2
  -4   3  -7 2298.34 202.443  17
  -4  -3  -7 1566.99 176.891  16
  -4   3  -7 1684.02 181.032  16
  -4  -3  -7 1782.30 153.365  10
   4   3   7 1114.65 105.435  23
   4   3   8 28.9600 33.4075   5
   4  -3   8 52.0108 36.3714   5
  -4   3  -8 25.6448 36.6011  45
  -4  -3  -8 104.352 59.2239  52
   4   3   8 84.9401 45.0882  23
  -4   3  -9 2033.00 120.464  45
   4   3   9 1661.15 110.461   5
   4  -3   9 1895.34 113.030   5
   4   3   9 1989.07 124.186  23
   4   3  10-3.01364 30.3092   5
   4  -3  10 32.1845 30.0954   5
   4   3  10 51.6223 36.7321  23
   4   3  11 1128.90 70.7591   5
   4  -3  11 1258.18 72.3648   5
   4   3  11 1217.44 75.0932  23
   4   3  12 13.2420 15.6419   5
   4  -3  12 19.5079 17.0599   5
   4   3  12 4.34020 17.5102  23
   4  -4 -14 107.384 22.0485  41
   4   4 -13-6.77573 18.4421  31
   4  -4 -13 1.98947 20.7929  41
   4  -4 -12 874.091 61.0220  41
   4   4 -12 753.678 53.7937  31
   4  -4 -12 604.812 66.4515   7
   4   4 -12 691.233 56.5078  35
   4  -4 -12 706.544 60.8624  39
   4  -4 -11-2.67076 29.6439  41
   4   4 -11 36.2330 24.7781  31
   4  -4 -11 30.4231 39.7559   7
   4   4 -11-2.71154 28.7907  35
   4  -4 -11 6.16574 32.5635  39
   4  -4 -10 1706.52 95.7136  41
   4   4 -10 1679.58 89.3606  31
   4  -4 -10 1576.11 117.550   7
   4  -4 -10 1782.49 108.020  39
   4   4 -10 1552.77 95.8340  35
   4  -4  -9 87.5223 31.0370  41
   4   4  -9 90.6440 27.8700  31
   4  -4  -9 78.8225 47.4899   7
   4  -4  -9 67.6920 39.2547  39
   4   4  -8 11581.4 446.050  22
   4  -4  -8 12129.8 452.728   7
   4  -4  -8 12250.9 419.755  30
   4   4  -8 11999.7 415.607  31
   4   4  -7 93.0990 41.0814  22
  -4  -4   7 74.6703 63.0507   9
   4   4  -7 128.006 31.7851  29
   4  -4  -7 162.979 33.6159  30
  -4  -4   6 49961.9 1773.64   9
   4  -4  -6 49260.0 1741.25   1
   4   4  -6 47767.2 1740.29   1
   4  -4  -6 50710.3 1610.66  30
  -4  -4   5 3003.16 214.398   9
   4   4  -5 3489.95 204.151   1
   4  -4  -5 2931.98 190.659   1
  -4  -4   4 100143. 3107.21   9
   4  -4  -4 98556.1 3061.31   1
  -4  -4   3 101.800 50.2283   9
   4   4  -3 74.5190 43.2881  11
  -4  -4   2 60666.2 1924.78   9
  -4  -4   2 54061.4 1899.45  12
   4  -4  -2 57312.8 1895.56   3
   4   4  -2 58458.4 1899.05   3
  -4  -4   1 1105.44 97.6372   9
  -4  -4   1 1161.12 99.0066  12
   4  -4  -1 1181.66 90.8058   3
   4   4  -1 1024.05 86.6657   3
  -4  -4   0 53839.3 1769.61  10
  -4  -4   0 56400.4 1799.31   9
  -4  -4   0 54110.8 1803.55  12
   4  -4   0 52897.9 1786.39   3
   4   4   0 53364.6 1788.27   3
  -4  -4  -1 32.0758 24.8379  10
  -4  -4  -1 6.09677 42.5979  12
   4  -4   1 20.4911 24.0804   3
   4   4   1 20.3652 23.9326   3
  -4  -4  -2 26101.8 932.923  10
   4   4   2 26969.2 960.773   3
   4  -4   2 28518.3 965.956   3
  -4  -4  -3 110.604 35.4944  10
  -4   4  -3 49.4738 44.4733  15
  -4  -4  -3 24.2157 40.8458  15
   4  -4   3 53.4168 33.9565   3
   4   4   3 22.4184 32.2639   3
   4  -4   4 6004.11 329.255   3
   4   4   4 5418.93 317.115   3
  -4  -4  -4 6502.18 293.419  10
   4   4   4 6119.89 251.646  23
  -4  -4  -5 218.229 57.6263  52
  -4  -4  -5 316.711 85.6576  15
  -4  -4  -5 291.875 61.3831  10
   4   4   5 237.511 47.1908  23
  -4  -4  -6 15.4170 52.1163  52
   4  -4   6 246.923 42.7425   5
  -4   4  -6 175.199 67.5653  17
  -4  -4  -6 39.2436 38.9720  10
   4   4   6 214.979 52.1598  23
  -4   4  -7 839.087 80.4685  45
  -4  -4  -7 707.480 88.2440  52
   4  -4   7 771.936 72.4071   5
  -4  -4  -7 748.258 97.7533  10
   4   4   7 482.370 71.4336  23
  -4  -4  -8 1613.69 123.847  52
   4   4   8 1361.84 109.470  23
   4   4   8 1431.28 99.7376   5
   4  -4   8 1580.20 101.979   5
  -4   4  -8 1668.64 111.580  45
   4   4   9 26.0968 39.2328  23
   4  -4   9 35.9726 31.3393   5
   4   4   9 3.39655 29.0682   5
  -4   4  -9 23.0554 35.1533  45
   4   4  10 821.558 69.8544  23
   4   4  10 629.554 56.9748   5
   4  -4  10 704.938 58.9902   5
   4   4  11 195.641 33.8290  23
   4   4  11 195.991 29.8973   5
   4  -4  11 208.378 30.2758   5
   4   4  12 553.393 39.0774  23
   4  -5 -14 23.1442 17.8687  41
   4  -5 -13 214.463 31.3115  41
   4   5 -13 220.512 28.1559  31
   4   5 -12 820.534 59.9908  35
   4  -5 -12 871.422 63.5998  39
   4  -5 -12 827.815 60.1284  41
   4   5 -12 845.529 55.1440  31
   4   5 -11 227.652 39.9464  35
   4  -5 -11 266.290 46.7710  39
   4   5 -11 220.351 33.5976  31
   4   5 -10 8.40244 30.2028  35
   4  -5 -10 26.2971 36.3185  39
   4  -5 -10 34.7082 28.9352  41
   4   5 -10 30.0377 23.7740  31
   4  -5  -9 4575.44 197.449  39
   4   5  -9 4540.15 177.467  31
   4  -5  -9 4625.03 183.126  41
   4  -5  -8 3.43776 39.0555  39
   4   5  -8 62.5677 29.1352  29
   4  -5  -8 46.1194 32.5206  30
   4   5  -8 6.75277 25.3519  20
  -4  -5   8 72.6068 71.7407   9
   4  -5  -7 26040.2 853.648  30
   4   5  -7 26140.0 856.935  29
   4   5  -7 25609.1 854.526  20
  -4  -5   7 24282.3 1039.57   9
   4   5  -6 2015.59 100.554  20
   4  -5  -6 2192.63 99.3942  30
   4   5  -6 2196.28 103.303  29
  -4  -5   6 2202.77 207.824   9
   4   5  -6 2140.91 102.189  48
  -4  -5   5 49412.5 1753.39   9
   4   5  -4 203.479 65.1326  11
  -4  -5   4 280.471 73.4434   9
   4  -5  -4 301.874 65.8487  50
  -4  -5   3 105632. 3241.31   9
   4   5  -3 91222.9 3224.77  11
  -4  -5   2 219.901 52.4662  12
  -4  -5   2 304.399 64.0987   9
   4   5  -2 276.733 57.3891  11
  -4  -5   1 42971.5 1377.28   9
  -4  -5   1 37534.5 1359.24  12
  -4  -5   0 643.099 77.8106  12
  -4  -5  -1 26685.6 958.659  10
  -4  -5  -1 30196.6 1007.13  12
  -4  -5  -2 183.564 40.7471  10
  -4  -5  -3 9166.34 390.909  10
   4   5   3 9903.25 354.016  23
   4   5   4 46.3864 28.3849  23
   4  -5   4 36.7187 41.4201  33
  -4  -5  -4 49.0597 32.4166  10
  -4  -5  -5 48.3222 32.5429  10
   4   5   5 101.023 38.8062  23
  -4  -5  -6 836.985 90.2916  52
  -4  -5  -6 588.137 81.4010  10
   4   5   6 585.385 74.5238  23
  -4   5  -6 892.582 131.811  17
  -4  -5  -7 110.636 59.4799  52
  -4  -5  -7 163.953 50.9363  10
   4   5   7 119.948 47.1538  23
  -4  -5  -8 970.939 100.722  52
  -4   5  -8 1105.39 89.0260  45
   4   5   9 2064.95 125.374  23
  -4   5  -9 1982.50 118.347  45
   4   5  10 52.1711 30.6865  23
   4   5  11 832.308 59.6243  23
   4   5  12 11.8212 15.5792  23
   4  -6 -14 54.2028 35.4515  50
   4  -6 -14 104.559 19.8386  41
   4  -6 -13 155.918 27.8731  41
   4  -6 -13 143.766 58.5999  50
   4   6 -13 121.185 22.2765  31
   4  -6 -12 335.191 39.6376  41
   4   6 -12 316.802 34.0772  31
   4  -6 -11 666.375 60.6062  39
   4  -6 -11 738.492 58.3797  41
   4   6 -11 691.697 52.2653  31
   4  -6 -10 752.618 67.7240  39
  -4  -6  10 649.889 63.0113  34
   4  -6 -10 710.439 56.9563  41
   4   6 -10 580.832 50.4444  31
   4  -6  -9 269.951 48.4007  39
  -4  -6   9 172.776 50.3832  34
   4   6  -9 174.792 37.9393  35
   4   6  -9 198.677 33.0466  31
   4  -6  -9 244.719 36.4817  41
   4   6  -8 12225.9 435.253  29
   4  -6  -8 12599.3 432.930  30
   4   6  -8 12456.2 433.585  20
   4   6  -7 359.823 42.3130  20
   4   6  -7 385.200 42.0726  48
   4  -6  -7 403.737 42.2137  30
   4   6  -7 496.322 48.1505  29
  -4  -6   7 324.761 108.779   9
  -4  -6   6 13914.4 668.865   9
   4   6  -6 14060.9 488.748  20
   4   6  -6 14646.0 490.502  48
   4   6  -6 14240.9 490.247  29
   4  -6  -6 14650.9 484.806  30
  -4  -6   6 13592.2 486.516  26
   4   6  -5 1439.30 79.6116  20
  -4  -6   5 1510.39 80.3755  26
  -4  -6   5 1388.06 165.263   9
   4  -6  -5 1446.16 126.149  50
   4   6  -5 1490.50 80.5209  48
   4   6  -4 58463.6 2126.96  11
   4  -6  -4 61215.8 2037.50  50
  -4  -6   3 2381.04 181.226   9
   4   6  -3 1912.73 164.436  11
   4  -6  -3 1962.33 128.576  50
  -4  -6   2 66761.2 2101.48   9
  -4  -6   2 56845.6 2059.91  12
   4   6  -2 57562.9 2081.95  11
   4  -6  -2 65081.7 2024.96  50
  -4  -6   1 553.899 77.8740  12
   4  -6  -1 721.339 72.8002  50
  -4  -6   0 44790.3 1629.06  12
  -4  -6   0 50855.4 1613.40  53
  -4  -6  -1 84.4715 47.4850  12
  -4  -6  -1 113.298 57.5050  53
  -4  -6  -2 17171.6 633.733  10
   4   6   3 541.913 49.5697  23
   4  -6   3 366.735 59.1757  33
   4  -6   3 311.865 51.6881  32
  -4  -6  -3 569.226 69.7104  10
  -4   6  -4 373.239 83.1226  17
   4   6   4 254.119 42.9837  23
  -4  -6  -4 398.156 64.1052  10
  -4   6  -5 124.142 68.3642  17
   4   6   5 191.263 45.3166  23
   4  -6   5 64.6105 51.4308  33
  -4  -6  -5 132.139 43.9146  10
  -4  -6  -6 200.354 63.7572  52
  -4  -6  -6 98.2221 42.4425  10
  -4   6  -6 101.153 56.2896  17
   4   6   6 67.0215 40.1373  23
  -4  -6  -7 72.3001 49.1095  52
   4   6   7 51.9468 41.0861  23
  -4  -6  -8 167.857 61.4216  52
   4   6   8 307.256 56.0643  23
   4   6   9 145.017 41.1979  23
  -4   6  -9 134.067 42.2367  45
   4   6  10 1179.59 80.9664  23
   4   6  11 64.0805 24.3913  23
   4   6  12 1287.80 60.3123  23
  -4  -7  14 57.9872 27.3398  46
   4  -7 -14 29.4050 14.7165  41
   4  -7 -13 57.4721 21.3486  41
   4  -7 -13 4.36062 51.9456  50
   4   7 -13 55.1027 17.4546  31
   4  -7 -12 178.144 30.3436  41
   4   7 -12 172.061 26.5425  31
   4  -7 -11 1182.27 70.9574  41
   4   7 -11 988.787 62.4240  31
  -4  -7  10 21.8620 35.2374  34
   4  -7 -10 35.9463 33.0686  39
   4   7 -10 26.9450 24.4608  31
   4  -7 -10 24.6112 26.5439  41
  -4  -7   9 3032.02 150.067  34
   4   7  -9 2762.93 130.220  31
   4   7  -9 2972.25 133.752  20
  -4  -7   8 78.2493 46.7985  34
   4  -7  -8 102.752 32.9089  30
   4   7  -8 122.231 34.7366  29
  -4  -7   8 111.164 87.3584   9
   4   7  -8 122.130 32.5387  20
  -4  -7   7 17367.2 819.815   9
   4   7  -7 17848.8 606.645  48
   4  -7  -7 18277.0 601.736  30
   4   7  -7 18317.0 608.608  29
  -4  -7   7 16308.8 606.280  26
   4   7  -7 18171.8 606.816  20
  -4  -7   6 142.858 90.7444   9
   4   7  -6 202.403 34.0044  48
   4  -7  -6 175.504 30.8148  30
   4   7  -6 160.720 33.5663  29
  -4  -7   6 160.417 42.5194  26
   4   7  -6 289.833 39.4902  20
   4   7  -5 15705.8 524.711  48
   4  -7  -5 15061.3 595.031  50
  -4  -7   5 15257.0 523.076  26
  -4  -7   5 14659.7 705.112   9
   4   7  -5 14252.7 695.315  11
   4   7  -5 15282.6 523.695  20
   4   7  -4 78.5084 25.9531  20
   4  -7  -4 11.0845 51.7781  50
   4   7  -4 66.0128 25.3287  48
  -4  -7   4 84.2407 32.0200  26
   4  -7  -4 37.7203 22.0291  25
   4   7  -4 135.909 61.0669  11
  -4  -7   4 100.941 79.3345   9
   4  -7  -3 84561.9 2702.44  50
  -4  -7   3 80811.8 2642.49  26
  -4  -7   3 88646.7 2823.87   9
   4   7  -3 79390.1 2796.49  11
   4   7  -3 84465.6 2652.84  36
   4  -7  -2 3336.77 168.815  50
  -4  -7   2 3052.27 187.643  53
  -4  -7   2 3158.44 216.768   9
  -4  -7   2 2656.95 185.599  12
   4   7  -2 2638.43 196.541  11
  -4  -7   1 67943.3 2123.30  53
  -4  -7   1 59309.3 2134.50  12
  -4  -7   0 353.650 78.7909  53
  -4  -7   0 431.139 74.5140  12
  -4  -7  -1 39429.5 1189.76  53
   4  -7   1 31311.3 1152.03  40
  -4  -7  -1 36811.2 1218.51  12
   4  -7   1 31915.8 1130.10  32
   4  -7   2 402.302 56.8873  32
   4  -7   2 596.733 72.6748  40
  -4   7  -3 8354.69 397.612  17
   4   7   3 7667.91 274.733  23
   4  -7   3 7544.50 303.742  40
  -4  -7  -3 7110.84 321.120  10
  -4   7  -4 310.149 79.7263  17
   4   7   4 319.461 43.3971  23
  -4  -7  -4 312.253 57.5787  10
  -4  -7  -5 4849.99 245.817  10
  -4   7  -5 5955.44 326.901  17
   4  -7   5 2961.09 202.219  33
   4   7   5 4851.14 201.000  23
  -4  -7  -5 4081.61 214.386  52
  -4  -7  -6 277.083 61.4897  10
  -4  -7  -6 259.718 67.3596  52
   4   7   6 287.390 51.0530  23
   4  -7   6 197.948 61.5671  33
  -4  -7  -7 1633.17 126.103  52
   4   7   7 1554.56 107.880  23
  -4  -7  -7 1513.85 73.2165  27
  -4  -7  -8 68.6535 50.3216  52
   4   7   8 65.8379 38.2155  23
   4   7   9 3235.23 159.402  23
   4   7  10 86.6469 30.3157  23
   4   7  11 552.481 43.6961  23
   4  -8 -13 61.1351 19.8369  41
   4  -8 -13 22.6592 44.2582  50
   4   8 -13 58.1845 15.8019  31
   4  -8 -12 298.107 34.3333  41
   4   8 -12 289.128 30.1797  31
   4  -8 -12 289.176 74.7203  50
   4  -8 -11 19.5217 23.6186  41
  -4  -8  11-2.08893 29.7064  34
   4  -8 -11-21.4587 79.7605  50
   4   8 -11 20.9585 20.6457  31
   4   8 -10 1204.12 72.1416  31
  -4  -8  10 1330.18 85.3507  34
  -4  -8   9 115.973 44.2140  34
  -4  -8   8 10981.5 408.524  34
  -4  -8   8 10515.9 392.319  26
   4  -8  -8 10439.6 381.695  30
   4   8  -8 10841.0 389.087  29
   4   8  -8 11168.2 388.329  20
  -4  -8   7 503.219 128.834   9
   4   8  -7 455.439 47.2912  48
   4  -8  -7 552.184 107.501  50
   4   8  -7 532.738 52.5519  20
  -4  -8   7 465.434 71.8880  34
   4  -8  -7 520.742 47.6473  30
   4   8  -7 492.926 52.9616  29
  -4  -8   7 539.573 62.5132  26
  -4  -8   6 10733.9 616.205   9
   4   8  -6 12241.8 439.422  42
   4  -8  -6 12608.7 524.589  50
   4   8  -6 12598.9 438.457  48
   4  -8  -6 12764.9 431.031  30
   4   8  -6 13018.2 441.276  29
  -4  -8   6 11875.4 441.790  26
   4   8  -6 12250.5 437.883  20
   4   8  -5 1852.42 97.3699  48
   4  -8  -5 1923.57 151.363  50
  -4  -8   5 1927.37 103.673  26
  -4  -8   5 2095.13 224.279   9
   4   8  -5 1754.07 203.908  11
   4   8  -5 1810.06 97.6688  20
  -4  -8   4 45366.7 1658.19   9
   4   8  -4 44935.3 1646.17  11
   4   8  -4 42593.0 1442.88  48
   4  -8  -4 43822.6 1508.85  50
  -4  -8   4 44300.8 1443.29  26
   4   8  -4 44767.9 1443.71  20
   4  -8  -4 45847.6 1434.17  25
   4  -8  -3 103.488 53.0084  50
   4  -8  -3 83.2510 22.8855  25
  -4  -8   3 117.983 34.4645  26
   4   8  -3 140.128 65.4829  11
  -4  -8   3 125.818 79.1457   9
  -4  -8   2 64376.2 2355.31  12
   4   8  -2 68004.0 2387.74  11
   4   8  -2 69828.3 2256.49  36
   4  -8  -2 73708.1 2292.20  40
   4  -8  -2 76333.9 2308.19  50
  -4  -8   2 71243.1 2334.57  53
   4  -8  -2 72105.6 2261.89  32
  -4  -8   2 68456.2 2246.67  26
   4  -8  -2 69115.3 2241.06  25
  -4  -8   1 201.462 61.2320  12
   4   8  -1 252.332 63.8749  11
   4  -8  -1 215.558 56.3506  40
   4   8  -1 255.791 36.0606  36
  -4  -8   1 101.499 81.9812  53
   4  -8  -1 280.813 42.5129  32
   4  -8  -1 211.744 27.9613  25
  -4  -8   0 65069.2 1893.72  53
  -4  -8   0 53038.3 1785.65  27
   4  -8   0 61486.7 1832.53  32
  -4  -8   0 59959.8 1921.94  12
   4  -8   0 47838.8 1851.93  40
   4   8   0 58384.2 1808.40  36
  -4  -8  -1 1012.70 111.149  53
   4   8   1 917.627 62.0925  36
   4  -8   1 850.939 94.8037  40
  -4  -8  -1 1056.90 116.582  12
  -4  -8  -1 840.256 48.3353  27
   4  -8   1 978.202 80.9848  32
  -4  -8  -2 19087.4 618.423  27
   4  -8   2 17787.6 689.927  40
  -4  -8  -3 74.1708 19.2226  27
   4  -8   3 26.1600 50.8125  33
   4  -8   3 120.469 48.7537  40
  -4  -8  -4 3697.22 133.279  27
  -4  -8  -4 3818.06 208.585  10
  -4  -8  -5 43.0556 33.7424  10
  -4  -8  -5 5.36356 47.3432  52
   4   8   5 24.2353 28.9374  23
  -4  -8  -5 57.6759 20.0126  27
   4  -8   5 23.9344 52.4170  33
  -4  -8  -6 1730.01 132.699  52
   4   8   6 1798.38 111.271  23
  -4  -8  -6 1760.35 81.8195  27
   4  -8   6 1804.61 133.943  33
  -4  -8  -7 575.790 81.8721  52
   4   8   7 564.266 61.5868  23
  -4  -8  -7 501.971 38.9948  27
  -4  -8  -8 688.232 83.9393  52
   4   8   8 473.009 58.8198  23
   4   8   9 153.843 38.1257  23
   4   8  10 510.842 46.7253  23
  -4  -8 -11 180.654 23.8887  47
   4   8  11 137.381 23.2843  23
  -4  -9  13 51.0157 32.9855  46
   4  -9 -13-18.4758 38.7260  50
   4   9 -13 40.5415 13.6035  31
   4  -9 -12-19.1471 54.8536  50
   4   9 -12 17.9771 16.6722  31
  -4  -9  11 247.636 38.0372  34
   4  -9 -11 313.753 79.7968  50
   4   9 -11 301.019 32.3532  31
  -4  -9  10 37.8072 35.0277  34
   4  -9 -10-15.3173 73.3895  50
   4   9 -10 45.2743 23.1932  31
  -4  -9   9 3235.73 149.762  34
   4  -9  -9 2242.16 196.221  50
   4  -9  -8 275.954 97.3903  50
   4   9  -8 254.883 39.2437  20
  -4  -9   8 325.359 59.3679  34
   4   9  -8 236.065 40.7054  29
  -4  -9   8 240.739 51.1000  26
   4   9  -7 21294.6 738.382  48
   4  -9  -7 20541.5 831.465  50
   4   9  -7 22628.5 741.442  42
   4   9  -7 22012.7 741.272  20
  -4  -9   7 22562.9 765.502  34
   4   9  -7 21795.3 741.867  29
  -4  -9   7 21915.9 750.292  26
  -4  -9   6 607.068 137.147   9
   4   9  -6 566.681 52.2729  48
   4  -9  -6 440.568 99.0741  50
   4   9  -6 480.196 52.6529  42
  -4  -9   6 432.466 70.1042  34
   4   9  -6 657.327 58.0140  29
  -4  -9   6 551.032 66.6378  26
   4   9  -6 643.805 58.3827  20
  -4  -9   5 23876.2 1077.77   9
   4   9  -5 26660.8 1106.83  11
   4   9  -5 25811.1 867.210  48
   4  -9  -5 26324.2 947.963  50
   4   9  -5 25442.5 868.153  29
  -4  -9   5 26730.5 874.769  26
   4   9  -5 26418.3 870.373  20
   4  -9  -4-6.14984 68.5904  50
   4   9  -4 45.0684 26.6229  48
  -4  -9   4 59.4394 40.9695  26
   4   9  -4 105.080 79.2883  11
  -4  -9   4-15.3351 73.9428   9
   4   9  -4 63.1499 30.2347  20
   4   9  -3 48923.9 1730.11  11
   4  -9  -3 50575.0 1604.82  50
  -4  -9   3 46697.4 1627.12  53
  -4  -9   3 48153.9 1539.37  26
   4  -9  -3 47145.5 1527.48  25
   4   9  -2 164.771 34.0767  36
   4  -9  -2 166.330 51.9960  40
   4  -9  -2 232.729 58.9019  51
  -4  -9   2 99.9894 77.8833  53
   4  -9  -2 238.750 65.8972  50
  -4  -9   2 213.870 39.8459  26
   4  -9  -2 112.044 24.7108  25
   4   9  -2 171.689 62.4886  11
  -4  -9   2 147.215 59.7161  12
  -4  -9   1 26609.6 1053.42  12
   4   9  -1 26897.7 1055.40  11
   4   9  -1 28489.2 949.684  36
   4  -9  -1 26865.9 999.106  40
   4  -9  -1 29195.2 982.607  51
  -4  -9   1 30056.2 1028.96  53
   4  -9  -1 30503.3 964.567  32
  -4  -9   1 29635.4 940.697  26
   4  -9  -1 27792.9 932.704  25
   4  -9   0 71.6247 48.0867  51
  -4  -9   0 25.7737 77.0465  53
   4  -9   0 42.7403 54.2943  40
   4   9   0 47.0987 24.9657  36
  -4  -9   0 38.5097 18.3132  27
   4  -9   0 49.7281 33.8470  32
  -4  -9   0 72.2326 52.4340  12
   4   9   1 25515.8 786.661  36
  -4  -9  -1 23970.9 762.979  27
   4  -9   1 24055.3 816.531  32
  -4  -9  -2 87.6669 21.6961  27
   4  -9   2 122.656 57.6660  40
   4   9   2 23.3407 22.9658  36
  -4  -9  -3 8795.93 300.078  27
   4  -9   3 9470.68 375.211  40
  -4  -9  -4 417.414 35.5055  27
   4  -9   4 218.575 68.4360  33
  -4  -9  -5 87.7416 50.6544  52
  -4  -9  -5 123.688 23.6916  27
   4  -9   5 131.762 57.8743  33
   4  -9   5 141.671 46.9650  32
  -4  -9  -6 382.438 72.2370  52
  -4  -9  -6 389.095 34.8294  27
  -4  -9  -7 411.229 73.4106  52
   4   9   7 483.075 55.4958  23
  -4  -9  -7 424.756 35.4533  27
  -4  -9  -8 510.408 72.2063  52
   4   9   8 428.877 50.0544  23
   4   9   9 2112.66 107.350  23
  -4  -9 -10 305.523 31.7633  47
   4   9  10 218.592 29.9639  23
  -4  -9 -11 1079.08 50.4560  47
  -4  -9 -11 1059.19 49.4465  44
  -4 -10  13 265.891 39.5171  46
   4 -10 -12-54.6376 48.6994  50
   4  10 -12 4.69652 13.6319  31
  -4 -10  11 112.927 28.5126  34
   4 -10 -11 82.1642 63.2087  50
   4  10 -11 178.185 25.1200  31
  -4 -10  10 390.912 46.9961  34
   4 -10 -10 408.094 87.5840  50
  -4 -10  10 409.092 50.6214  28
   4  10 -10 360.376 36.7298  31
  -4 -10   9 251.012 48.0646  34
   4  10  -9 191.834 43.0984  49
   4 -10  -9 123.342 75.5227  50
   4  10  -8 3226.82 141.251  42
   4  10  -8 2984.96 141.358  20
  -4 -10   8 3301.46 156.903  34
   4  10  -8 3155.15 143.589  29
   4 -10  -8 2824.67 210.239  50
   4  10  -8 3038.82 157.875  49
   4  10  -7 508.081 51.4332  48
   4 -10  -7 298.447 92.5277  50
   4  10  -7 503.308 52.3713  42
   4  10  -7 527.487 53.4802  20
  -4 -10   7 676.419 75.5345  34
   4  10  -7 460.731 53.2553  29
  -4 -10   7 443.932 64.7654  26
   4 -10  -6 18738.2 729.554  50
   4  10  -6 18772.1 644.883  48
   4  10  -6 18596.8 649.225  42
  -4 -10   6 19992.2 669.530  34
  -4 -10   6 18534.1 657.224  26
   4  10  -6 18378.9 646.702  29
   4  10  -6 19347.1 648.622  20
  -4 -10   5 192.825 105.425   9
   4  10  -5 117.715 34.6338  20
   4 -10  -5 27.8760 68.5349  50
   4  10  -5 118.047 34.6490  48
  -4 -10   5 97.3415 54.2647  34
   4  10  -5 113.910 33.8084  29
  -4 -10   5 141.970 53.3529  26
   4  10  -4 40064.9 1277.78  20
   4  10  -4 40993.0 1509.50  11
  -4 -10   4 40697.7 1283.23  26
   4  10  -4 37808.6 1274.17  48
   4 -10  -4 37779.7 1341.51  50
  -4 -10   4 35281.4 1358.00  53
   4 -10  -4 38792.0 1334.91  51
   4  10  -3 106.089 34.3292  20
   4 -10  -3 113.827 62.4779  51
   4 -10  -3 104.059 62.0981  50
  -4 -10   3 109.743 88.5923  53
  -4 -10   3 150.797 44.4018  26
   4  10  -3 54.6849 53.2436  11
  -4 -10   3 97.5111 59.6495  12
   4 -10  -2 35702.5 1288.77  51
  -4 -10   2 36629.1 1327.98  53
   4 -10  -2 41035.8 1301.13  40
  -4 -10   2 39798.9 1246.96  26
  -4 -10   2 34558.8 1366.57  12
   4  10  -2 36606.4 1395.79  11
  -4 -10   1 49.8063 51.5312  12
  -4 -10   1 27.2708 86.3547  53
   4 -10  -1 43.5482 51.9318  51
   4 -10  -1 29.2773 56.1925  21
   4 -10  -1 53.8057 55.8427  40
   4  10  -1 90.5734 29.3485  36
   4 -10  -1 58.7534 32.4933  32
  -4 -10   1 85.5742 34.7322  26
   4 -10  -1 45.1579 21.4998  25
  -4 -10   0 23761.0 922.605  12
   4  10   0 24452.9 804.375  36
   4 -10   0 26149.5 847.535  51
  -4 -10   0 27169.6 895.791  53
   4 -10   0 26397.1 830.128  32
  -4 -10   0 23049.0 782.132  27
   4 -10   0 24525.1 787.818  25
   4 -10   1 48.7124 62.3386  40
   4  10   1 42.5842 26.8217  36
  -4 -10  -1 48.5225 19.8086  27
   4 -10   1 109.453 43.8041  32
  -4 -10  -1 131.775 62.7964  12
  -4 -10  -2 12625.7 424.797  27
   4 -10   2 12098.4 504.112  40
   4  10   2 12476.8 443.184  36
  -4 -10  -3 260.145 29.4282  27
   4 -10   3 333.935 69.3323  40
   4  10   3 249.839 38.5098  36
  -4 -10  -4 2368.28 100.294  27
   4 -10   4 2281.77 154.606  33
   4  10   4 2003.98 109.951  36
  -4 -10  -5 684.781 86.0717  52
  -4 -10  -5 752.510 48.2298  27
   4 -10   5 693.853 91.1710  33
   4 -10   5 629.802 77.0201  32
  -4 -10  -6 246.183 63.5946  52
  -4 -10  -6 300.857 31.6265  27
  -4 -10  -7 453.888 70.3973  52
  -4 -10  -8 1572.79 81.9834  47
  -4 -10  -9 576.095 43.9892  47
  -4 -10 -10 808.101 46.3123  47
  -4 -10 -10 755.080 44.9379  44
   4 -11 -12 186.787 44.1232  50
   4  11 -12 278.626 22.9013  31
   4 -11 -11 48.7684 49.5070  50
   4  11 -11 104.786 20.3948  31
  -4 -11  11 56.4227 27.8036  28
  -4 -11  10 39.1379 29.0508  34
   4  11 -10 27.4179 19.9157  31
  -4 -11  10 49.2374 32.7310  28
  -4 -11   9 1440.22 88.5164  34
  -4 -11   9 1465.88 95.3270  28
   4 -11  -9 1502.72 138.065  50
   4  11  -9 1412.74 91.9298  49
  -4 -11   8 356.780 54.8352  34
   4  11  -8 381.921 44.5451  20
   4  11  -8 407.477 43.2564  42
   4  11  -8 336.068 55.2250  49
   4 -11  -8 264.872 87.6550  50
   4 -11  -7 10689.2 479.087  50
   4  11  -7 10917.0 401.734  48
   4  11  -7 11422.7 407.411  42
   4  11  -7 11269.6 407.552  20
  -4 -11   7 12105.3 419.130  34
   4  11  -7 11210.5 407.481  29
  -4 -11   7 11294.3 417.155  26
   4 -11  -6 364.937 91.1973  50
   4  11  -6 412.608 49.4216  48
   4  11  -6 502.749 55.0266  42
  -4 -11   6 476.898 64.3618  34
  -4 -11   6 531.273 70.5082  26
   4  11  -6 507.640 53.6876  29
   4  11  -6 404.421 50.1547  20
   4  11  -5 29892.8 997.782  20
   4  11  -5 29545.3 993.937  48
   4 -11  -5 30118.2 1070.10  50
  -4 -11   5 31530.1 1010.76  34
   4  11  -5 28740.9 995.194  29
  -4 -11   5 30346.2 1008.37  26
   4 -11  -4 38.4709 63.3552  51
   4 -11  -4 12.8524 60.3988  50
   4  11  -4 25.3262 28.1486  48
  -4 -11   4 74.2106 48.5797  26
   4  11  -4 25.9412 30.1410  20
   4 -11  -3 29002.1 976.570  50
   4 -11  -3 25650.9 963.180  51
  -4 -11   3 28131.1 917.609  26
   4  11  -3 26630.6 910.694  20
   4 -11  -2 99.5491 53.6824  40
   4 -11  -2 79.6067 61.6894  51
  -4 -11   2 140.088 43.6854  26
   4  11  -2 121.725 65.6905  11
  -4 -11   2 55.7231 58.9465  12
   4 -11  -1 21092.0 745.542  51
   4 -11  -1 20532.1 707.909  32
  -4 -11   1 18561.6 811.765  12
   4 -11  -1 20769.8 759.326  40
   4 -11   0 68.3326 54.6511  51
   4 -11   0-14.0318 55.0672  40
   4  11   0 22.6867 25.9564  36
   4 -11   0 3.86678 32.3013  32
  -4 -11   0 54.8148 22.7335  27
  -4 -11   0 10.7075 50.3212  12
   4 -11   1 20442.2 725.110  32
  -4 -11  -1 21004.1 677.702  27
   4  11   1 21518.0 697.358  36
  -4 -11  -2 97.2417 23.3478  27
   4 -11   2 39.7707 47.7104  32
   4 -11   2 74.1587 59.1041  40
   4  11   2 92.6268 30.9227  36
  -4 -11  -3 10415.7 350.052  27
   4 -11   3 11214.6 425.953  40
  -4 -11  -4 862.632 54.4342  27
   4 -11   4 660.240 82.3300  32
  -4 -11  -4 853.409 58.8861  44
   4 -11   4 880.860 88.9989  40
  -4 -11  -5 957.389 61.9046  44
   4 -11   5 847.116 84.9122  32
  -4 -11  -5 813.895 52.7068  27
  -4 -11  -6 744.455 54.6920  44
  -4 -11  -6 837.140 87.9128  52
  -4 -11  -6 693.928 47.2487  27
  -4 -11  -7 556.339 46.5512  47
  -4 -11  -7 641.044 49.6427  44
  -4 -11  -8 589.347 45.6975  47
  -4 -11  -8 639.995 46.8083  44
  -4 -11  -9 381.191 34.6808  47
  -4 -11  -9 445.208 35.6143  44
  -4 -11 -10 201.772 21.9319  44
  -4 -11 -10 188.963 21.8882  47
   4 -12 -11 329.071 55.6891  50
  -4 -12  11 369.787 36.0163  28
   4  12 -11 369.259 27.9462  31
  -4 -12  10 725.842 51.3449  34
   4  12 -10 725.740 54.9445  49
   4 -12 -10 737.288 82.9437  50
  -4 -12  10 746.718 58.0047  28
   4  12 -10 787.668 47.2820  31
  -4 -12   9 463.906 48.1684  34
  -4 -12   9 596.173 60.0255  28
   4  12  -9 523.595 53.4236  49
  -4 -12   8 7574.04 271.075  34
   4  12  -8 6925.20 264.586  20
   4  12  -8 6915.67 262.378  42
   4 -12  -8 6366.95 317.310  50
   4  12  -8 7015.01 283.985  49
   4  12  -7 75.5091 30.1836  42
   4  12  -7 101.186 33.5760  20
  -4 -12   7 95.1249 38.7110  34
   4  12  -7 89.9458 29.6139  29
   4 -12  -7-26.6977 71.6355  50
   4  12  -7 85.4771 31.1277  48
   4 -12  -6 12141.3 514.764  50
   4  12  -6 12314.1 449.321  48
   4  12  -6 12741.9 456.803  42
   4  12  -6 13192.9 455.777  20
  -4 -12   6 13262.5 458.105  34
   4  12  -6 12366.4 452.542  29
  -4 -12   6 13139.6 467.394  26
   4 -12  -5 170.840 72.6627  50
   4  12  -5 122.911 36.1750  48
   4  12  -5 110.566 34.9572  20
   4  12  -5 111.913 39.9786  42
   4  12  -5 86.4147 35.0258  29
  -4 -12   5 98.0812 53.6461  26
   4  12  -4 19719.7 679.065  48
   4 -12  -4 20027.0 747.699  51
   4  12  -4 19225.9 678.172  29
   4  12  -4 20001.5 681.652  20
  -4 -12   4 20686.8 692.910  26
   4  12  -3 398.676 50.1845  20
  -4 -12   3 419.335 62.4267  26
   4 -12  -2 27341.9 990.475  51
   4  12  -2 26775.7 928.782  20
   4 -12  -1 5.95997 62.2924  51
   4 -12  -1 31.2823 57.6263  40
   4 -12   0 15584.5 647.010  40
   4 -12   0 17287.1 605.366  32
   4 -12   0 17857.3 642.107  51
   4  12   0 16843.8 588.224  36
   4 -12   1 329.201 56.8751  32
   4 -12   1 442.944 75.9425  51
   4 -12   1 392.905 88.9849  40
  -4 -12  -2 9946.59 344.755  27
   4 -12   2 9226.70 390.200  32
   4 -12   2 10505.5 411.239  51
   4 -12   2 9549.67 419.116  40
   4 -12   3 1194.69 102.490  32
  -4 -12  -3 1091.78 64.4719  27
   4 -12   3 1085.33 103.541  51
   4 -12   3 1173.01 108.662  40
  -4 -12  -4 1683.12 85.0014  27
   4 -12   4 1744.46 123.289  32
  -4 -12  -4 1762.79 91.5496  44
  -4 -12  -5 369.839 39.5348  44
   4 -12   5 330.931 58.4317  32
  -4 -12  -5 303.752 34.0488  27
  -4 -12  -6 110.557 28.6664  44
   4 -12   6 137.677 40.4485  32
  -4 -12  -7 699.113 50.2480  47
  -4 -12  -7 740.541 50.4414  44
  -4 -12  -8 591.235 42.7770  47
  -4 -12  -8 565.226 41.7907  44
   4 -12   9 133.857 37.0989  51
  -4 -12  -9 183.490 23.4901  44
  -4 -12  -9 171.988 23.1686  47
   4  13 -11 76.6141 13.5034  31
  -4 -13  11 102.977 22.3288  28
   4  13 -10 260.921 32.6348  49
   4 -13 -10 310.287 54.6313  50
  -4 -13  10 250.219 34.3984  28
   4  13 -10 278.365 25.5198  31
  -4 -13   9 2247.75 102.136  34
   4  13  -9 2379.53 113.728  49
  -4 -13   9 2535.47 115.269  28
   4  13  -9 2183.35 97.0758  31
  -4 -13   8 213.778 37.3777  34
  -4 -13   8 213.741 47.2316  28
   4  13  -8 177.689 40.2001  49
   4 -13  -8 183.672 65.8372  50
   4  13  -7 6312.92 237.349  42
   4  13  -7 6105.23 236.242  20
  -4 -13   7 5907.37 232.525  34
   4  13  -7 6068.79 235.465  29
   4 -13  -7 5412.94 277.200  50
   4  13  -7 6103.98 233.442  48
   4  13  -7 6471.65 260.180  49
   4  13  -6 54.1290 30.8760  42
   4  13  -6 29.2658 28.8363  20
  -4 -13   6 21.9611 32.0121  34
   4  13  -6 10.5087 28.1919  29
   4  13  -6 27.8042 24.3867  48
   4  13  -5 10399.7 388.166  48
   4  13  -5 11044.1 393.504  20
   4  13  -5 10741.0 398.390  42
   4  13  -5 10492.5 390.034  29
  -4 -13   5 11662.7 406.129  26
   4 -13  -4 48.2641 68.6196  51
   4  13  -4 90.7579 31.0889  48
   4  13  -4 153.368 36.5344  29
   4  13  -4 111.304 37.2221  20
  -4 -13   4 150.642 52.1699  26
   4  13  -3 26654.7 923.717  20
   4 -13  -3 26168.2 989.986  51
   4  13  -2 127.999 37.5750  20
   4 -13  -2 150.549 70.3933  51
   4 -13  -2 272.605 63.2004  40
   4 -13  -1 16087.4 626.729  51
   4 -13  -1 16627.5 621.629  40
   4 -13   0 569.005 62.5646  32
   4 -13   0 575.771 90.0954  51
   4 -13   0 535.087 88.7909  40
   4 -13   1 10920.1 426.493  32
   4 -13   1 11367.3 458.210  51
   4 -13   1 11776.9 473.432  40
   4 -13   2 644.636 73.4239  32
   4 -13   2 827.374 95.7222  51
   4 -13   2 647.900 90.8082  40
   4 -13   3 2009.95 132.028  32
   4 -13   3 2283.30 151.871  51
   4 -13   3 2168.62 143.699  40
  -4 -13  -4 318.639 38.9721  44
   4 -13   4 388.898 61.3160  32
   4 -13   4 338.314 70.7092  51
   4 -13   4 347.581 59.2836  40
  -4 -13  -5 234.455 33.5436  44
   4 -13   5 242.901 62.6987  51
   4 -13   5 244.551 50.1642  32
  -4 -13  -6 497.590 42.6124  44
   4 -13   6 530.381 69.3650  51
   4 -13   6 463.877 53.5115  32
  -4 -13  -7 20.7404 20.2859  44
   4 -13   7 3.63687 39.4049  51
   4 -13   7 24.8576 24.6101  32
   4 -13   8 276.516 46.0226  51
  -4 -13  -8 260.722 26.8805  47
  -4 -13  -8 262.701 28.2268  44
  -4 -14  10 317.571 32.4885  28
   4  14 -10 310.292 23.2593  31
   4  14  -9 119.479 20.2840  31
  -4 -14   9 152.659 33.3925  28
   4  14  -9 142.388 28.7027  49
  -4 -14   8 3969.72 161.061  28
   4  14  -8 3812.96 162.079  49
   4  14  -7 30.5125 24.1893  42
  -4 -14   7 5.46477 26.0511  34
  -4 -14   7-38.0013 40.7217  28
   4  14  -7 10.2611 22.9911  48
   4  14  -7-3.36427 32.0298  49
   4  14  -6 6901.32 258.573  20
   4  14  -6 6991.32 261.847  42
   4  14  -6 6743.84 257.249  29
   4  14  -6 6706.67 255.294  48
   4  14  -5 75.9497 28.3865  20
   4  14  -5 23.3952 28.9172  42
   4  14  -5 17.5331 27.0268  29
   4  14  -5 37.4083 27.5733  48
   4  14  -4 15278.8 538.669  48
   4  14  -4 15538.9 538.912  20
   4  14  -4 14746.6 537.132  29
  -4 -14   4 17148.0 551.515  26
   4  14  -4 15388.0 546.403  42
   4  14  -3 112.231 34.9417  29
   4 -14  -3 13.6788 68.4410  51
   4  14  -3 106.182 33.2765  48
   4 -14  -2 24762.8 901.134  51
   4 -14  -1 692.125 101.321  51
   4 -14  -1 655.116 83.5373  40
   4 -14   0 10933.6 418.599  32
   4 -14   0 11557.1 468.516  51
   4 -14   0 12263.3 467.931  40
   4 -14   1 22.3354 34.0592  32
   4 -14   1 29.6728 61.6984  51
   4 -14   1 29.1543 53.3403  40
   4 -14   2 5110.41 225.897  32
   4 -14   2 5044.63 251.526  51
   4 -14   2 4943.45 244.775  40
   4 -14   3 301.143 53.8488  32
   4 -14   3 293.395 72.0659  51
   4 -14   3 307.486 60.6513  40
  -4 -14  -4 82.7449 25.5691  44
   4 -14   4 182.370 43.1711  32
   4 -14   4 149.490 56.5796  51
   4 -14   4 110.316 42.7628  40
  -4 -14  -5 57.0285 23.5776  44
   4 -14   5 56.6393 50.6066  51
   4 -14   5 29.1773 31.6823  32
  -4 -14  -6 371.744 35.8281  44
   4 -14   6 353.984 57.7987  51
   4 -14   6 413.542 45.9948  32
  -4 -14  -7 786.158 47.3419  44
   4 -14   7 741.354 68.5293  51
   4 -14   7 885.979 54.0319  32
  -4 -14  -8 462.929 31.3250  44
   4  15  -9 1502.90 64.9611  31
  -4 -15   9 1691.37 76.1993  28
   4  15  -9 1625.79 75.8252  49
  -4 -15   8 68.7032 28.8064  28
   4  15  -8 66.0757 24.4080  49
  -4 -15   7 5985.20 228.684  28
   4  15  -7 5832.45 234.003  49
   4  15  -6 120.823 28.9522  42
  -4 -15   6 83.8676 38.2533  28
   4  15  -6 97.7648 37.1541  49
   4  15  -6 113.281 27.3214  48
   4  15  -6 91.1494 27.8073  20
   4  15  -5 10893.4 379.412  42
   4  15  -5 10270.0 371.866  48
   4  15  -4 352.012 44.8795  42
   4  15  -4 286.634 39.5661  48
   4  15  -3 17437.8 609.249  42
   4  15  -3 17657.2 602.604  48
   4 -15  -3 18074.4 673.528  51
   4 -15  -2 323.383 83.4107  51
   4 -15  -1 12876.9 530.065  51
   4 -15  -1 13859.6 505.099  40
   4 -15   0 6.01016 60.4523  51
   4 -15   0 92.0139 50.9090  40
   4 -15   1 9723.35 368.939  32
   4 -15   1 9400.90 406.896  51
   4 -15   1 10725.7 403.627  40
   4 -15   2 376.640 52.6074  32
   4 -15   2 390.068 77.7495  51
   4 -15   2 362.661 63.3080  40
   4 -15   3 1075.80 79.9394  32
   4 -15   3 1015.82 98.1961  51
   4 -15   3 1026.37 85.8744  40
   4 -15   4 86.1184 33.3847  32
   4 -15   4 30.6359 46.9874  51
   4 -15   4 63.2487 35.3242  40
   4 -15   5 225.084 52.8184  51
   4 -15   5 280.690 41.1301  32
   4 -15   6 303.952 53.1200  51
   4 -15   6 440.805 40.6794  32
   4 -15   7 16.1863 15.1937  32
   4  16  -8 1202.05 62.1014  49
  -4 -16   8 1217.14 60.6423  28
   4  16  -8 1182.83 52.3078  31
   4  16  -7 82.2288 25.4368  49
  -4 -16   7 82.0332 27.3180  28
   4  16  -6 5682.46 200.862  42
   4  16  -6 4935.81 195.383  48
   4  16  -6 5462.04 213.556  49
  -4 -16   6 5551.17 204.750  28
   4  16  -5 229.442 31.5861  42
   4  16  -5 246.747 42.3577  49
   4  16  -5 165.760 28.3815  48
   4  16  -4 11710.9 401.224  42
   4  16  -4 11163.4 395.773  48
   4  16  -3 1262.45 76.2477  42
   4  16  -3 1195.92 71.3459  48
   4  16  -2 13647.8 477.834  42
   4  16  -2 13784.8 474.184  48
   4 -16  -2 13751.6 534.917  51
   4 -16  -1 551.529 89.0812  51
   4 -16  -1 553.753 62.4497  40
   4 -16   0 8509.20 386.484  51
   4 -16   0 10276.8 371.253  40
   4 -16   1 10.3513 56.3641  51
   4 -16   1 69.3731 43.9896  40
   4 -16   2 6768.21 263.040  32
   4 -16   2 6303.21 293.996  51
   4 -16   3 506.292 50.3460  32
   4 -16   3 327.402 63.0549  51
   4 -16   3 406.320 53.5112  40
   4 -16   4 2020.62 98.1649  32
   4 -16   4 1657.75 112.664  51
   4 -16   4 1818.08 97.0777  40
   4 -16   5 173.359 42.3735  51
   4 -16   5 243.450 32.0823  32
   4 -16   6 127.276 20.8370  32
   4  17  -6 371.296 35.0520  49
   4  17  -5 5322.68 188.152  42
   4  17  -5 5041.40 185.670  48
   4  17  -5 5027.56 197.522  49
   4  17  -4 185.562 26.7420  42
   4  17  -4 135.490 31.1782  49
   4  17  -4 176.862 25.9606  48
   4  17  -3 7079.42 248.666  42
   4  17  -3 6622.15 245.271  48
   4  17  -2 128.001 27.2070  42
   4  17  -2 122.903 25.8478  48
   4  17  -1 8028.73 290.544  42
   4  17  -1 8056.21 290.390  48
   4 -17  -1 8035.33 339.210  51
   4 -17  -1 8534.90 305.357  40
   4 -17   0 204.821 61.2525  51
   4 -17   0 235.195 42.3127  40
   4 -17   1 5640.99 268.455  51
   4 -17   1 6848.95 252.614  40
   4 -17   2 320.082 43.4765  40
   4 -17   2 219.106 54.9286  51
   4 -17   2 240.009 32.2251  32
   4 -17   3 3640.41 150.747  40
   4 -17   3 3762.71 143.900  32
   4 -17   4 285.616 31.9048  40
   4 -17   4 225.768 28.4601  32
   4  18  -4 5108.68 179.780  48
  -4 -18   3 27.1849 21.1772  21
   4  18  -3 33.7848 15.8283  48
   4  18  -3 44.5281 14.9369  42
   4  18  -2 4680.29 179.611  48
  -4 -18   2 5443.99 186.200  21
   4  18  -1 63.0498 18.4977  48
  -4 -18   1 48.1302 25.7517  21
   4  18   0 5916.87 210.311  48
   4 -18   0 5941.70 220.045  40
   4  18   1 87.9910 19.4694  48
   4 -18   1 90.5065 25.5742  40
   4  18   2 3167.87 120.896  48
   4 -18   2 3292.76 131.381  40
   5   0 -14 36.5730 16.8551  41
   5   0 -13 2505.52 109.017  41
   5   0 -13 2408.50 109.495  39
   5   0 -12 33.8190 26.9410  35
   5   0 -12 10.4480 32.3537  39
   5   0 -12 18.2772 26.6443  41
   5   0 -12 7.64249 21.3111  31
   5   0 -11 10476.0 380.668  31
   5   0 -11 11528.9 398.648  35
   5   0 -11 10903.3 402.228  39
   5   0 -10-4.40070 22.7507  31
   5   0 -10 3.07613 32.3203  35
   5   0  -9 7021.89 273.677  35
   5   0  -9 6480.82 308.806   6
   5   0  -9 7075.38 298.230  22
   5   0  -8 4.33200 42.8034  22
   5   0  -8 22.9977 50.3235   6
   5   0  -8-98.0280 97.8347   1
   5   0  -7 18768.7 665.562  22
   5   0  -7 20411.1 671.909   6
   5   0  -6 36.9428 46.6970   1
  -5   0   6-16.3233 38.3498   9
   5   0  -6-8.41349 28.9973  38
   5   0  -5 8795.58 401.057   1
  -5   0   5 8731.38 397.022   9
   5   0  -5 9072.52 324.539  38
  -5   0   4 6.83406 38.2803   9
   5   0  -3 7841.66 352.133   3
   5   0  -2 94.2688 36.6053   3
   5   0  -1 2705.93 165.891   3
   5   0   0 12.5741 25.3613   3
   5   0   1 27228.9 984.041   3
   5   0   2 2.05086 19.7741   5
   5   0   2 8.47178 31.6356   3
   5   0   3 7624.78 280.685   5
   5   0   3 6733.82 376.154   3
   5   0   3 7397.83 281.095  23
  -5   0  -4-2.21866 20.4345   8
   5   0   4 9.75872 29.5468   5
   5   0   4 26.8425 45.7511   3
  -5   0  -4-11.7086 48.8832  15
   5   0   5 17914.5 930.038   3
   5   0   5 20795.6 780.062   5
   5   0   6-36.5916 44.1006   5
   5   0   6 18.9370 70.7148   3
  -5   0  -6 11.5088 25.3874   8
   5   0   7 4737.53 226.861   5
   5   0   8-8.70156 38.9592   5
   5   0   9 3598.80 170.143   5
   5   0  10 22.3270 25.0961   5
   5   0  11 662.911 44.1688   5
   5   1 -14 2139.72 87.4667  41
   5  -1 -14 2014.56 87.1047  41
   5   1 -13 55.0003 23.0605  41
   5  -1 -13 52.2974 23.5991  41
   5  -1 -13 15.3357 24.3917  39
   5   1 -13 25.5652 23.8146  39
   5   1 -12 5797.85 226.885  35
   5  -1 -12 5963.33 230.792  39
   5   1 -12 5615.29 227.698  39
   5  -1 -12 6036.64 225.126  41
   5   1 -12 5677.48 216.661  31
   5   1 -11 87.4559 27.7340  31
   5  -1 -11 105.576 27.9244  31
   5   1 -11 71.5471 37.5084  35
   5  -1 -11 104.232 36.6737  35
   5   1 -11 72.9322 42.0967  39
   5  -1 -11 71.4118 41.4961  39
   5   1 -10 6940.86 267.263  31
   5  -1 -10 7715.59 286.065  35
   5   1 -10 7350.10 284.961  35
   5   1  -9 65.8343 49.1995  22
   5  -1  -9 75.7945 50.8601  22
   5   1  -9 106.450 63.9563   6
   5  -1  -9 89.1614 61.3028   6
   5   1  -9 61.7476 36.0708  35
   5  -1  -9 67.8689 35.7344  35
   5  -1  -8 8560.34 349.785  22
   5   1  -8 8219.33 346.321  22
   5   1  -8 9251.81 360.518   6
   5  -1  -8 8921.11 356.850   6
   5  -1  -7 393.000 53.9358   6
   5   1  -7 161.801 68.3035   1
   5   1  -7 243.460 49.5971   6
   5  -1  -7 229.903 75.4341   1
   5  -1  -7 8.97559 25.5465  30
   5   1  -7 25.4844 37.7622  22
   5  -1  -7 67.5062 41.1395  22
   5   1  -6 11471.2 510.858   1
   5  -1  -6 11541.3 510.304   1
   5   1  -6 11468.0 414.645  38
   5  -1  -6 11293.8 409.738  38
   5  -1  -6 11528.8 415.956  22
   5  -1  -6 11477.5 397.186  30
  -5  -1   6 11370.0 504.586   9
   5   1  -5 45.6708 43.4470   1
   5  -1  -5 90.8729 46.9206   1
  -5   1   5 14.1363 33.2490   9
  -5  -1   5 39.3058 38.8653   9
   5   1  -5 79.2324 30.8821  38
   5  -1  -5 45.3681 25.3432  38
  -5  -1   4 180.773 52.0165   9
   5  -1  -3 1112.17 103.979   3
   5   1  -3 1124.98 103.416   3
   5  -1  -2 4312.81 226.948   3
   5   1  -2 4429.01 228.896   3
   5  -1  -1 105.950 37.1725   3
   5   1  -1 123.884 39.3658   3
   5  -1   0 13883.4 556.166   3
   5   1   0 14553.2 559.553   3
   5  -1   1 1314.95 116.611   3
   5   1   1 1398.22 120.404   3
   5   1   2 18216.3 731.882   3
   5  -1   2 17356.5 724.651   3
   5  -1   2 19021.5 627.121   5
   5   1   2 18788.6 626.852   5
   5   1   2 18716.1 632.770  23
   5   1   3 210.207 33.2757   5
   5  -1   3 266.032 37.3038   5
   5  -1   3 199.301 61.2924   3
   5   1   3 177.898 59.0308   3
   5   1   3 194.744 37.2028  23
  -5   1  -3 250.797 67.7494  15
  -5  -1  -3 277.833 68.8606  15
   5   1   4 17441.1 643.995  23
   5  -1   4 16656.9 779.674   3
   5   1   4 16187.3 772.820   3
   5   1   4 18184.4 639.371   5
   5  -1   4 18135.3 639.172   5
  -5   1  -4 19139.4 625.741   8
  -5  -1  -4 18303.0 623.820   8
  -5   1  -4 23049.4 819.091  15
  -5  -1  -4 23583.1 823.969  15
   5   1   5 12.7981 38.4840  23
   5   1   5 15.6097 34.1852   5
   5  -1   5-11.6249 36.9003   5
   5  -1   5-32.6133 58.3058   3
   5   1   5 32.6067 58.2940   3
  -5   1  -5 51.4913 26.4873   8
  -5  -1  -5 38.2922 25.2345   8
  -5   1  -5 28.5092 57.5003  15
  -5  -1  -5 155.519 68.1622  15
   5   1   6 10219.3 457.028   5
   5  -1   6 10185.2 456.385   5
  -5  -1  -6 20476.8 630.143  10
  -5   1  -6 14498.1 450.017   8
  -5  -1  -6 13735.9 446.701   8
   5   1   6 15005.0 489.319  23
   5   1   7-4.68719 39.4631   5
   5  -1   7-9.24027 40.4613   5
   5   1   7 38.0957 41.7033  23
   5  -1   8 5674.30 257.157   5
   5   1   8 5801.96 259.324   5
   5   1   8 6515.83 263.665  23
   5   1   9 17.2359 29.2769   5
   5  -1   9 50.9542 33.1745   5
   5   1  10 2582.97 122.079   5
   5  -1  10 2696.63 123.434   5
   5   1  11 9.02380 16.9293   5
   5  -1  11 11.9195 18.5255   5
   5   2 -14 39.0415 16.3972  41
   5  -2 -14 14.8533 16.7937  41
   5  -2 -13 1858.90 90.9504  39
   5   2 -13 1796.08 87.2519  41
   5  -2 -13 1914.71 89.0010  41
   5   2 -13 1929.77 85.4285  31
   5   2 -12 14.6432 29.6595  39
   5   2 -12 43.2252 28.3694  35
   5  -2 -12 18.1329 31.4796  39
   5  -2 -12 22.3535 25.7414  41
   5   2 -12 30.1795 23.2869  31
   5  -2 -11 7211.17 276.774  35
   5   2 -11 7174.97 278.096  35
   5  -2 -11 7503.76 287.474  39
   5   2 -11 6853.91 280.581  39
   5  -2 -11 7387.54 274.602  41
   5   2 -11 7195.71 265.670  31
   5   2 -10 262.341 35.5105  31
   5   2 -10 293.655 49.3932  35
   5  -2 -10 260.739 45.1471  35
   5  -2 -10 241.168 53.7886  39
   5   2  -9 8883.06 359.249  22
   5  -2  -9 9788.22 367.875  22
   5  -2  -9 8905.18 332.725  35
   5   2  -9 8589.27 315.069  31
   5   2  -9 8456.51 372.293   6
   5  -2  -9 8142.83 367.757   6
   5  -2  -8 326.766 45.1553  30
   5   2  -8 440.206 65.1367  22
   5  -2  -8 377.356 66.4848  22
   5   2  -8 468.096 72.7581   6
   5  -2  -8 449.316 72.2718   6
   5  -2  -7 6964.12 286.097  22
   5   2  -7 7435.26 288.095  22
   5   2  -7 6032.30 372.232   1
   5  -2  -7 5828.50 364.911   1
   5  -2  -7 6852.43 259.940  30
   5   2  -7 7380.28 289.682   6
   5  -2  -7 7254.68 287.658   6
  -5  -2   7 6703.01 378.483   9
   5  -2  -6 59.7313 35.9258  22
   5  -2  -6 48.3941 30.4688  38
   5   2  -6 95.9814 36.0081  38
   5   2  -6 67.0705 54.6940   1
   5  -2  -6 75.8768 53.1676   1
   5  -2  -6 59.8659 25.6292  30
  -5  -2   6 96.9880 56.3412   9
   5   2  -5 3233.64 145.067  38
   5  -2  -5 3359.95 142.886  37
   5  -2  -5 3093.70 138.700  38
   5  -2  -5 3190.70 131.819  30
   5   2  -5 3408.25 210.067   1
   5  -2  -5 3251.19 205.302   1
  -5  -2   5 3105.13 208.607   9
  -5  -2   4 524.078 81.0771   9
   5  -2  -3 405.166 63.4863   3
   5   2  -3 344.985 60.6262   3
  -5  -2   3 287.681 63.3148   9
   5  -2  -2 1500.77 117.484   3
   5   2  -2 1337.89 113.160   3
   5  -2  -1 11237.0 453.346   3
   5   2  -1 11085.9 453.708   3
   5  -2   0 37.6085 30.9951   3
   5   2   0 50.1836 28.7230   3
   5  -2   1 40573.1 1385.22   3
   5   2   1 39183.3 1382.47   3
   5   2   2 572.581 49.6966  23
   5   2   2 456.701 77.5393   3
   5   2   2 526.236 44.5326   5
   5  -2   2 612.679 46.1419   5
  -5   2  -3 35567.9 1115.94  15
  -5  -2  -3 34414.9 1106.29  15
   5   2   3 28041.4 958.382  23
  -5   2  -3 27187.0 936.505   8
   5  -2   3 27816.4 1076.34   3
   5   2   3 27038.1 1071.44   3
   5   2   3 28422.2 948.336   5
   5  -2   3 29358.0 949.244   5
  -5   2  -4 181.411 70.5785  15
  -5  -2  -4 238.224 74.1140  15
   5   2   4 146.532 41.5740  23
  -5   2  -4 281.757 36.0592   8
  -5  -2  -4 249.641 34.1402   8
   5   2   4 277.075 41.6823   5
   5  -2   4 214.862 38.6975   5
   5  -2   4 216.960 74.4386   3
   5   2   4 165.014 63.1202   3
  -5   2  -5 29616.7 1010.01  15
  -5  -2  -5 28002.0 991.218  15
  -5  -2  -5 26482.3 874.335  10
  -5   2  -5 23240.4 752.674   8
  -5  -2  -5 22842.4 750.850   8
   5   2   5 20124.5 777.421  23
   5  -2   5 19067.6 922.777   3
   5   2   5 17642.3 908.106   3
   5   2   5 20861.7 766.778   5
   5  -2   5 21651.6 767.539   5
  -5  -2  -6 28.2304 44.2186  10
  -5   2  -6 32.5279 27.6098   8
  -5  -2  -6 26.2019 27.8978   8
   5   2   6 8.67594 37.1192   5
   5  -2   6 12.7786 37.0220   5
   5  -2   6 17.7879 66.4254   3
   5   2   6-17.8283 60.7758   3
   5   2   6-15.3150 42.6290  23
   5   2   7 6546.25 296.599   5
   5  -2   7 7068.03 300.115   5
   5   2   7 6082.17 301.129  23
   5   2   8 72.8744 35.8699   5
   5  -2   8 173.453 46.0795   5
   5   2   8 84.9023 43.4739  23
   5   2   9 4881.61 217.325   5
   5  -2   9 5213.95 218.521   5
   5   2   9 5675.77 226.957  23
   5   2  10 2.30209 23.0141   5
   5  -2  10 9.01038 24.6446   5
   5   2  10 7.04275 23.7402  23
   5   2  11 645.015 42.5767   5
   5  -2  11 691.861 43.2801   5
   5   3 -14 2296.18 92.2596  41
   5  -3 -14 2384.98 95.3898  41
   5  -3 -13 39.7049 24.3100  39
   5  -3 -13 29.0922 21.7613  41
   5   3 -13-4.85968 19.2220  41
   5   3 -13 35.3520 18.6672  31
   5   3 -12 6669.56 254.618  35
   5  -3 -12 6839.77 258.130  39
   5  -3 -12 6808.53 251.456  41
   5   3 -12 6667.19 245.378  31
   5   3 -11 52.7759 37.0132  39
   5   3 -11 41.5345 34.4439  35
   5  -3 -11 65.7397 40.0883  39
   5  -3 -11 34.9050 27.5657  41
   5   3 -11 23.0120 23.3576  31
   5  -3 -10 15507.2 531.065  39
   5   3 -10 14530.8 517.079  35
   5   3 -10 14102.1 500.668  31
   5  -3 -10 14823.4 510.743  41
   5   3  -9 277.586 35.2321  31
   5   3  -9 311.452 63.4314  22
   5   3  -9 133.475 63.3797   6
   5  -3  -9 239.909 74.0692   6
   5   3  -8 13331.9 489.650  22
   5  -3  -8 13409.8 493.598  22
   5  -3  -8 13140.6 456.883  30
   5   3  -8 11970.3 446.131  31
   5   3  -8 14544.6 508.026   6
   5  -3  -8 13252.4 498.454   6
   5   3  -7 885.778 80.3055  22
   5   3  -7 1222.22 92.1831   6
   5  -3  -7 1014.75 86.8536   6
  -5  -3   7 1022.46 143.664   9
   5  -3  -7 968.779 65.0330  30
   5  -3  -7 744.732 121.666   1
   5   3  -7 904.936 133.161   1
   5  -3  -6 2075.27 109.002  38
   5   3  -6 2147.70 119.832  38
  -5  -3   6 2231.17 189.626   9
   5  -3  -6 1979.18 98.4264  30
   5   3  -6 1902.68 171.334   1
   5  -3  -6 1963.20 170.523   1
   5  -3  -5 146.255 32.8312  38
   5   3  -5 183.251 38.4227  38
   5  -3  -5 166.324 29.8673  37
  -5  -3   5 179.175 62.0350   9
   5  -3  -5 153.558 26.1583  30
   5   3  -5 105.544 50.5214   1
   5  -3  -5 184.146 60.6193   1
  -5  -3   4 298.671 72.9611   9
   5   3  -4 402.470 41.7127  38
   5  -3  -4 331.035 36.5152  37
   5  -3  -3 25.8984 31.2268   3
   5   3  -3 39.3430 32.4051   3
  -5  -3   3 22.1746 37.3841   9
  -5  -3   2 756.719 88.2790  53
   5  -3  -2 797.736 86.8401   3
   5   3  -2 774.915 86.8496   3
  -5  -3   2 916.413 96.4618   9
   5  -3  -1-11.9026 32.7139   3
   5   3  -1-5.98027 32.8731   3
  -5  -3   1-28.8605 55.3633  53
   5  -3   0 22285.3 816.447   3
   5   3   0 22095.8 817.564   3
  -5  -3   0 22735.5 796.150  53
   5  -3   1 410.164 50.2759  40
   5  -3   1 464.287 69.1562   3
   5   3   1 324.265 62.9894   3
   5   3   1 380.775 39.6953  23
   5   3   2 47384.5 1568.09   5
   5  -3   2 47627.9 1678.00   3
   5   3   2 44613.2 1669.02   3
   5  -3   2 50097.7 1570.09   5
   5   3   2 50388.2 1583.45  23
  -5   3  -3 10.3440 38.6380  15
  -5  -3  -3 91.2628 54.6629  15
   5   3   3 4.72021 21.1540   5
   5  -3   3 19.0510 22.9796   5
   5  -3   3 29.5997 39.8069   3
   5   3   3 39.0131 39.3501   3
  -5   3  -3 57.5954 21.7481   8
  -5  -3  -3 33.2286 21.0912   8
   5   3   3 28.9102 27.9331  23
  -5   3  -4 39670.9 1278.66  15
  -5  -3  -4 40786.2 1276.78  15
   5  -3   4 29805.8 1208.89   3
   5   3   4 26821.3 1187.31   3
   5   3   4 30694.6 1061.52   5
   5  -3   4 32260.6 1063.48   5
  -5  -3  -4 31777.6 1139.03  10
  -5   3  -4 32746.9 1055.05   8
  -5  -3  -4 31862.3 1053.01   8
   5   3   4 31806.9 1083.91  23
  -5  -3  -5 66.6068 47.5721  52
  -5   3  -5 135.507 72.6237  15
  -5  -3  -5 73.6321 63.5441  15
  -5  -3  -5 16.4289 40.6493  10
  -5   3  -5 102.344 27.9504   8
  -5  -3  -5 68.4393 29.0366   8
   5   3   5 86.4314 46.6471  23
   5   3   5 65.9085 30.2429   5
   5  -3   5 89.4998 35.8651   5
   5  -3   5 116.843 68.6693   3
   5   3   5 57.9189 54.1235   3
  -5  -3  -6 13324.3 421.687  52
  -5   3  -6 8732.31 346.938   8
  -5  -3  -6 8841.64 346.563   8
  -5  -3  -6 12335.9 472.626  10
   5   3   6 6321.42 360.210  23
   5  -3   6 9134.55 524.744   3
   5   3   6 8799.84 515.140   3
   5   3   6 10481.4 372.868   5
   5  -3   6 11105.0 375.803   5
  -5  -3  -7 85.4985 49.9242  52
   5   3   7 31.6325 44.4301  23
   5   3   7 93.4736 37.2252   5
   5  -3   7 39.6011 37.0215   5
   5   3   8 6100.11 260.930  23
   5   3   8 5235.38 239.099   5
   5  -3   8 5916.66 242.878   5
   5   3   9 10.6189 32.3806  23
   5   3   9 20.8807 29.1222   5
   5  -3   9 14.4810 28.4473   5
   5   3  10 2026.09 100.173  23
   5  -3  10 2017.39 94.5228   5
   5   3  11 38.3833 18.0583  23
   5   3  11 23.9114 16.2455   5
   5  -3  11 22.2458 15.2141   5
   5  -4 -14 6.66074 14.5598  41
   5   4 -13 3165.87 130.282  41
   5  -4 -13 3434.12 134.027  41
   5   4 -13 3369.00 129.806  31
   5   4 -12 247.299 37.8055  35
   5  -4 -12 258.500 40.1822  39
   5  -4 -12 252.015 34.6921  41
   5   4 -12 282.812 31.7678  31
   5   4 -11 8458.63 316.087  35
   5  -4 -11 8628.76 311.315  41
   5   4 -11 7920.28 302.084  31
   5   4 -10 230.876 44.8203  35
   5  -4 -10 235.814 50.0349  39
   5   4 -10 196.267 32.4847  31
   5  -4 -10 202.497 36.7358  41
   5  -4  -9 9893.99 350.424  41
   5  -4  -9 9979.32 372.445  39
   5   4  -9 9132.31 340.047  31
   5   4  -9 9647.57 403.237   6
   5  -4  -9 9219.69 397.297   6
   5   4  -9 9805.38 386.561  22
   5  -4  -8 2631.07 121.976  30
   5   4  -8 2389.08 113.522  31
   5   4  -8 2663.29 163.180   6
   5  -4  -8 2451.22 155.624   6
  -5  -4   8 2326.38 238.106   9
   5   4  -8 2471.46 145.144  22
   5  -4  -7 10827.9 392.380  30
  -5  -4   7 11017.6 561.626   9
   5  -4  -7 11506.3 428.669   6
   5   4  -7 11467.0 422.891  22
  -5  -4   6 3467.84 268.557   9
   5  -4  -6 3738.57 232.373  50
   5  -4  -6 4054.99 165.048  30
   5  -4  -5 3593.31 213.009  50
   5   4  -5 3969.81 241.801   1
   5  -4  -5 4196.69 244.430   1
   5  -4  -4 701.778 50.3375  37
  -5  -4   4 586.521 92.3056   9
   5  -4  -4 635.167 44.5154  25
   5  -4  -4 614.044 80.7169  50
  -5  -4   3 154.188 52.0200   9
   5  -4  -3 135.475 48.2311  50
   5  -4  -3 114.154 28.1207  32
   5  -4  -3 220.965 25.3146  25
  -5  -4   2 130.189 57.6339  53
  -5  -4   2 175.141 52.5542   9
   5  -4  -2 208.126 47.5370   3
   5   4  -2 266.049 51.6106   3
  -5  -4   1 6162.44 279.539  53
  -5  -4   1 6566.80 301.761   9
   5  -4  -1 5879.71 285.084   3
   5   4  -1 5967.59 286.178   3
  -5  -4   0 574.860 82.7290  53
   5  -4   0 628.933 76.7447   3
   5   4   0 497.069 70.1678   3
   5  -4   0 640.650 56.6515  32
   5   4   0 642.614 48.0320  23
   5  -4   0 738.125 67.0395  40
   5  -4   1 29815.1 1111.91   3
   5   4   1 29924.3 1111.47   3
   5  -4   1 30199.6 1050.86  32
   5   4   1 31902.8 1037.24  23
   5  -4   2 103.645 39.9663  40
   5  -4   2 62.5552 39.6004   3
   5   4   2 62.0068 26.0913  23
  -5  -4  -3 30864.8 1160.39  10
   5   4   3 34036.2 1116.73  23
   5  -4   3 30777.1 1209.87   3
   5  -4   3 33709.7 1096.34   5
  -5  -4  -4 71.3918 41.5402  10
  -5  -4  -4 68.9452 28.1001   8
   5   4   4 85.9258 40.5244  23
   5  -4   4 129.063 31.2117   5
  -5  -4  -5 12643.7 452.866  52
  -5   4  -5 10416.3 395.961   8
  -5  -4  -5 10620.6 395.571   8
  -5  -4  -5 12641.2 493.597  10
   5   4   5 9548.75 422.566  23
   5  -4   5 12204.9 410.082   5
  -5  -4  -6 124.588 54.8175  52
   5   4   6 37.1929 40.5551  23
   5  -4   6 66.1330 34.4533   5
  -5  -4  -7 6823.27 282.981  52
   5   4   7 5309.79 238.089   5
   5  -4   7 6472.19 247.467   5
   5   4   7 4793.78 254.871  23
   5   4   8 48.8675 30.8632   5
   5  -4   8 82.6934 33.2840   5
   5   4   8 18.2625 41.5050  23
   5  -4   9 3254.95 138.857   5
   5   4   9 3040.39 150.635  23
   5  -4  10 28.1661 20.3615   5
   5   4  10 11.8357 25.3985  23
   5   4  11 1039.08 54.9645  23
   5  -5 -14 1154.23 53.2773  41
   5   5 -13 78.3611 19.4921  31
   5   5 -13 92.9203 20.9602  41
   5  -5 -13 87.7975 21.4524  41
   5   5 -12 4042.31 158.849  31
   5  -5 -12 4133.88 163.604  41
   5   5 -12 4072.08 166.272  35
   5  -5 -12 4193.67 168.276  39
   5   5 -11 554.596 44.8518  31
   5  -5 -11 503.189 47.1473  41
   5   5 -11 458.682 49.5990  35
   5  -5 -11 579.409 55.5983  39
   5  -5 -10 12469.3 416.587  41
   5  -5 -10 12621.8 433.448  39
   5   5 -10 11287.4 420.711  35
   5   5 -10 11417.9 407.926  31
   5  -5  -9 638.085 67.2710  39
   5   5  -9 583.678 48.6395  31
   5   5  -9 589.890 77.8614  22
   5  -5  -8 4269.13 297.852  50
   5  -5  -8 4996.13 205.086  30
   5   5  -8 5090.07 199.681  31
   5   5  -8 5289.47 204.835  29
  -5  -5   8 4528.45 355.037   9
   5   5  -8 5541.46 240.221  22
   5  -5  -7 646.959 120.120  50
   5  -5  -7 827.968 61.7840  30
   5   5  -7 884.894 62.7310  29
  -5  -5   7 814.962 143.214   9
   5   5  -7 973.888 84.3297  22
   5  -5  -6 8495.54 299.508  30
   5   5  -6 8023.09 301.412  29
   5  -5  -6 7711.73 382.602  50
   5  -5  -5 45.6090 61.2332  50
  -5  -5   5 24.6973 28.0111  26
  -5  -5   5-23.6947 55.6711   9
   5  -5  -4 55.1738 51.3485  50
   5  -5  -4 164.238 27.1217  25
  -5  -5   4 122.552 63.3921   9
  -5  -5   3 2724.83 197.543   9
   5  -5  -3 2747.94 122.435  37
   5  -5  -3 2900.05 139.659  40
   5   5  -3 2788.96 124.431  36
   5  -5  -3 2788.03 162.293  50
   5  -5  -3 2970.38 130.967  32
   5  -5  -3 2742.03 116.396  25
  -5  -5   2 3587.70 219.861   9
   5   5  -2 3334.65 143.617  36
   5  -5  -2 3622.41 167.033  40
  -5  -5   2 3914.88 210.123  53
   5  -5  -2 3580.50 153.576  32
   5   5  -2 3413.60 142.027  23
   5  -5  -2 3304.34 135.589  25
   5   5  -1 1767.11 91.5692  36
   5  -5  -1 1975.26 116.444  40
  -5  -5   1 1864.98 139.008  53
   5  -5  -1 1952.17 103.819  32
   5  -5  -1 1852.09 85.1179  25
   5   5  -1 1878.19 90.9263  23
   5   5   0 17888.6 635.152  36
   5  -5   0 20240.5 674.844  40
  -5  -5   0 19380.9 699.232  53
   5  -5   0 19272.1 657.361  32
   5   5   0 18971.0 635.814  23
   5  -5   1 84.0629 34.4640  32
   5  -5   1 117.062 41.1564  40
   5   5   1 83.5545 24.6773  23
   5  -5   2 23370.4 757.142  40
   5  -5   2 20095.2 742.487  32
   5   5   2 21929.7 724.104  23
  -5  -5  -2 19606.1 767.265  10
   5   5   3 26.5184 30.1177  23
  -5  -5  -3 19.2355 33.1558  10
   5   5   4 21881.4 769.239  23
  -5  -5  -4 22400.8 822.629  10
  -5  -5  -5 607.603 82.1569  52
   5   5   5 447.018 63.1247  23
  -5  -5  -5 609.739 87.1421  10
  -5  -5  -6 13013.8 469.861  52
   5   5   6 10417.1 444.174  23
  -5  -5  -7 58.6210 47.4241  52
   5   5   7 80.0110 42.5036  23
  -5  -5  -8 5491.89 246.764  52
   5   5   8 4927.60 232.013  23
   5   5   9 29.9765 31.7239  23
   5   5  10 2432.09 113.558  23
   5   5  11 11.2989 15.9594  23
   5   6 -13 2161.98 89.9258  31
   5  -6 -13 2237.76 92.8445  41
   5  -6 -12 57.7458 23.3642  41
   5   6 -12 88.6799 23.2641  31
   5  -6 -12 35.2860 62.7985  50
   5   6 -12 73.3632 25.8275  35
   5  -6 -11 4825.83 187.723  41
   5   6 -11 4829.75 193.735  35
   5  -6 -11 5107.24 195.968  39
   5   6 -11 4590.58 183.143  31
   5   6 -10 124.546 36.3857  35
  -5  -6  10 118.958 43.5157  34
   5  -6 -10 145.622 42.7676  39
   5  -6 -10 38.3427 91.9265  50
   5   6 -10 126.837 27.7200  31
  -5  -6   9 6138.02 260.306  34
   5   6  -9 6438.79 238.519  31
   5  -6  -9 5962.14 350.964  50
   5   6  -8 148.085 33.4818  29
   5  -6  -8 111.509 32.8451  30
   5  -6  -8 70.7457 97.5242  50
   5  -6  -7 11256.4 394.576  30
   5   6  -7 11445.5 398.126  29
  -5  -6   7 10250.1 583.768   9
   5   6  -7 11312.7 396.083  20
   5  -6  -6 247.661 86.3639  50
   5   6  -6 179.625 34.0379  48
   5  -6  -6 201.151 34.7978  30
   5   6  -6 202.722 36.7195  29
  -5  -6   6 198.642 41.7481  26
   5   6  -6 220.615 37.7075  20
   5  -6  -5 2767.27 182.338  50
  -5  -6   5 2564.47 119.999  26
  -5  -6   5 2513.91 232.355   9
   5   6  -5 2642.49 120.597  20
  -5  -6   4 2259.06 200.698   9
   5   6  -4 2153.58 103.609  20
   5  -6  -4 2199.62 151.480  50
  -5  -6   4 2070.60 101.729  26
   5  -6  -4 2218.81 99.6572  25
  -5  -6   3 2372.59 196.458   9
   5   6  -3 2476.41 120.147  36
   5  -6  -3 2849.04 140.242  40
   5  -6  -3 2799.31 162.243  50
   5  -6  -3 2771.04 126.810  32
   5  -6  -3 2484.91 110.808  25
  -5  -6   2 1499.18 144.947   9
   5  -6  -2 1479.58 101.722  40
   5   6  -2 1561.94 84.7408  36
  -5  -6   2 1594.61 136.599  53
   5  -6  -2 1669.45 92.4972  32
   5  -6  -2 1500.50 75.6288  25
   5  -6  -1 13134.0 486.060  40
   5   6  -1 12576.2 448.597  36
  -5  -6   1 13354.4 519.295  53
   5  -6  -1 13801.2 469.298  32
   5  -6  -1 12841.8 439.097  25
   5   6  -1 12666.1 444.849  23
   5  -6   0 875.192 84.6048  40
   5   6   0 746.344 57.3443  36
  -5  -6   0 837.741 101.643  53
   5  -6   0 770.495 69.6657  32
   5   6   0 807.141 55.3951  23
   5   6   1 27782.1 893.056  23
   5  -6   1 28784.3 943.467  40
   5   6   2 1535.77 86.4810  23
   5  -6   2 1502.28 110.909  40
   5   6   3 27166.1 857.964  23
  -5  -6  -3 25519.0 913.572  10
  -5  -6  -4 135.910 48.9887  10
   5   6   4 132.402 40.0937  23
  -5   6  -4 238.137 80.0381  17
  -5  -6  -5 21787.5 781.494  10
   5   6   5 19903.6 717.993  23
  -5  -6  -5 19710.6 734.940  52
   5   6   6 205.506 49.3231  23
  -5  -6  -6 220.601 67.0620  52
   5   6   7 9129.42 376.358  23
  -5  -6  -7 9883.80 393.873  52
  -5  -6  -8 37.4637 48.1644  52
   5   6   8 51.5594 35.5252  23
  -5  -6  -8 22.1842 17.3094  27
   5   6   9 3088.60 146.210  23
   5   6  10 5.95366 21.5005  23
   5   6  11 889.585 46.2834  23
   5  -7 -13 88.5410 41.0388  50
   5   7 -13 108.429 18.1040  31
   5  -7 -12 3136.61 185.877  50
   5   7 -12 3502.76 134.277  31
  -5  -7  11 112.041 33.3170  34
   5  -7 -11 109.658 81.9909  50
   5   7 -11 133.677 25.9322  31
   5   7 -10 8050.74 302.726  35
  -5  -7  10 8413.33 307.836  34
   5   7 -10 8025.95 291.839  31
   5  -7 -10 7639.30 393.536  50
  -5  -7   9 423.002 61.9272  34
   5   7  -9 380.608 39.5522  31
   5   7  -9 405.237 43.2062  20
   5  -7  -8 5825.65 230.243  30
   5   7  -8 6137.88 233.266  29
   5   7  -8 6029.08 231.543  20
  -5  -7   7 247.445 117.804   9
   5  -7  -7 165.581 94.5153  50
   5  -7  -7 264.773 39.3002  30
   5   7  -7 378.714 46.1714  29
  -5  -7   7 225.685 50.0092  26
   5   7  -7 319.580 41.8369  20
  -5  -7   6 13943.5 701.476   9
   5  -7  -6 13626.0 584.273  50
   5   7  -6 13753.1 493.905  48
   5  -7  -6 14720.3 491.942  30
   5   7  -6 14237.8 497.323  29
  -5  -7   6 14485.9 499.256  26
   5   7  -6 14469.1 497.131  20
   5  -7  -5 3298.52 203.347  50
   5   7  -5 3010.02 137.076  48
  -5  -7   5 3028.27 137.830  26
  -5  -7   5 2630.72 253.025   9
   5   7  -5 3008.85 136.719  20
  -5  -7   4 374.578 99.9358   9
   5   7  -4 491.518 47.4262  20
   5  -7  -4 418.093 80.5897  50
  -5  -7   4 474.582 49.4302  26
   5  -7  -4 460.452 40.3975  25
  -5  -7   3 2545.16 212.863   9
   5  -7  -3 2567.41 137.654  40
   5  -7  -3 2538.69 159.908  50
  -5  -7   3 2356.19 181.128  53
   5  -7  -3 2469.16 121.009  32
   5  -7  -3 2349.85 107.481  25
   5   7  -2 1164.96 74.4935  36
   5  -7  -2 1198.32 95.9047  40
  -5  -7   2 1240.13 132.915  53
   5  -7  -2 1283.60 82.6328  32
   5  -7  -2 1132.35 64.8094  25
  -5  -7   1 1594.54 145.619  12
   5   7  -1 1401.11 83.6719  36
   5  -7  -1 1498.51 114.188  40
  -5  -7   1 1435.27 136.986  53
   5  -7  -1 1689.11 101.354  32
   5  -7  -1 1553.85 77.7918  25
   5   7   0 17464.1 619.163  36
   5  -7   0 17934.3 672.221  40
  -5  -7   0 19458.4 700.261  53
   5  -7   0 19483.6 653.372  32
  -5  -7   0 17434.6 720.330  12
   5  -7   1 649.255 75.7722  32
   5  -7   1 686.216 83.5911  40
   5   7   1 625.758 54.5833  36
   5   7   1 714.789 54.4913  23
   5  -7   2 11777.4 444.289  40
   5   7   2 12564.5 399.280  23
   5  -7   3 154.499 49.7914  32
   5  -7   3 255.677 55.6221  40
   5   7   3 192.656 35.3523  23
  -5  -7  -4 9416.83 414.401  10
   5   7   4 9294.74 358.410  23
   5   7   5 60.6449 38.5101  23
  -5  -7  -5 5.51748 52.2050  52
  -5  -7  -6 21657.0 793.166  52
   5   7   6 21813.8 772.787  23
  -5  -7  -6 22299.0 724.401  27
  -5  -7  -7 148.306 59.9465  52
   5   7   7 77.8591 39.8509  23
  -5  -7  -7 81.9289 21.9196  27
   5   7   8 4624.46 206.548  23
  -5  -7  -8 4786.64 172.550  27
   5   7   9-7.79890 24.7508  23
   5   7  10 1208.39 65.1357  23
   5   8 -13 2394.95 91.4894  31
   5  -8 -12 4.50531 50.4899  50
   5   8 -12 49.4530 18.7144  31
  -5  -8  11 4253.55 171.462  34
   5  -8 -11 4049.29 234.137  50
   5   8 -11 4542.65 168.029  31
  -5  -8  10 448.730 52.5045  34
   5   8 -10 376.076 38.3602  31
   5  -8 -10 296.491 100.008  50
  -5  -8   9 6616.72 262.094  34
   5  -8  -9 6120.16 341.509  50
   5   8  -9 6191.71 238.398  31
   5   8  -9 6542.12 244.285  20
   5   8  -8 637.598 55.1493  20
   5  -8  -8 687.042 126.956  50
  -5  -8   8 623.334 75.7951  34
   5  -8  -8 640.060 53.8534  30
   5   8  -8 633.262 54.9003  29
  -5  -8   8 582.596 65.5518  26
   5   8  -7 8063.77 309.742  48
   5  -8  -7 8793.36 310.524  30
   5   8  -7 8675.22 314.984  29
  -5  -8   7 8217.98 320.030  26
   5   8  -7 8669.58 314.469  20
  -5  -8   6 3165.11 301.614   9
   5  -8  -6 3578.56 234.548  50
   5   8  -6 3707.81 159.430  48
   5  -8  -6 3670.60 154.243  30
   5   8  -6 3708.05 160.982  29
  -5  -8   6 3560.47 165.578  26
   5   8  -6 3543.23 159.490  20
   5  -8  -5 2931.46 197.800  50
   5   8  -5 3137.79 139.686  48
   5   8  -5 2755.15 136.322  29
  -5  -8   5 3234.94 144.549  26
  -5  -8   5 3025.20 276.546   9
   5   8  -5 3043.29 140.123  20
   5  -8  -4 590.062 90.7595  50
  -5  -8   4 525.556 54.7852  26
  -5  -8   4 399.397 114.989   9
   5   8  -4 487.815 49.2880  20
  -5  -8   3 304.503 94.2625  53
   5  -8  -3 301.327 42.0888  32
  -5  -8   3 351.941 45.4788  26
   5  -8  -3 403.672 38.6296  25
  -5  -8   2 901.121 119.361  12
   5   8  -2 1048.01 72.2991  36
   5  -8  -2 1284.04 103.293  40
  -5  -8   2 1082.62 129.336  53
   5  -8  -2 1246.39 83.0339  32
   5  -8  -2 1132.10 64.4220  25
  -5  -8   1 4897.52 289.723  12
   5  -8  -1 4512.63 241.996  40
   5   8  -1 4779.02 203.129  36
  -5  -8   1 5434.41 277.138  53
   5  -8  -1 5583.82 228.399  32
   5  -8  -1 5147.52 193.636  25
  -5  -8   0 545.877 96.1733  12
  -5  -8   0 759.651 106.845  53
   5  -8   0 568.453 69.8397  32
   5  -8   0 523.966 43.5083  25
   5  -8   0 455.490 78.4376  40
   5   8   0 563.955 51.3548  36
  -5  -8  -1 11223.9 382.637  27
   5  -8   1 11366.9 448.407  32
   5  -8   1 10373.9 458.299  40
   5   8   1 11950.9 408.648  36
  -5  -8  -2 41.9772 18.0830  27
   5  -8   2 11.5479 46.9992  32
   5   8   2 8.46671 27.0543  36
   5  -8   2 17.8892 50.2118  40
  -5  -8  -3 8015.96 264.501  27
   5   8   3 8256.43 291.686  23
   5   8   4 435.187 51.4424  23
  -5  -8  -4 494.532 38.2973  27
  -5  -8  -5 9663.86 422.303  52
   5   8   5 10964.9 398.942  23
  -5  -8  -5 10697.4 362.682  27
  -5  -8  -6 775.456 89.4076  52
   5   8   6 752.017 70.5771  23
  -5  -8  -6 842.913 50.3832  27
  -5  -8  -7 7630.62 316.654  52
  -5  -8  -7 7290.72 256.336  27
   5   8   7 7146.33 289.097  23
   5   8   8 17.4427 28.0348  23
   5   8   9 1677.18 87.4356  23
   5   8  10 16.4376 16.3141  23
   5   8  10 8.61461 14.5977  36
   5  -9 -12 2400.88 142.020  50
   5   9 -12 2907.58 108.687  31
  -5  -9  11 63.7337 26.8604  34
   5  -9 -11 16.3275 58.3822  50
   5   9 -11 16.3313 17.6295  31
  -5  -9  10 8621.00 305.702  34
   5  -9 -10 7789.99 373.656  50
   5   9 -10 8183.72 293.729  31
  -5  -9   9 550.728 62.3844  34
   5   9  -9 385.257 39.3692  31
   5  -9  -9 437.545 102.386  50
   5   9  -8 3871.11 161.355  20
   5  -9  -8 3589.58 239.277  50
  -5  -9   8 3660.30 177.230  34
   5  -9  -8 3743.93 158.255  30
   5   9  -8 3703.94 161.657  29
  -5  -9   8 3603.10 167.689  26
   5   9  -7 3843.33 167.180  20
   5  -9  -7 3682.13 245.230  50
   5   9  -7 3776.30 164.764  48
  -5  -9   7 3839.32 188.272  34
   5  -9  -7 4022.05 163.627  30
   5   9  -7 3848.00 167.685  29
  -5  -9   7 3671.40 175.427  26
   5  -9  -6 1675.69 159.856  50
   5   9  -6 1873.67 99.9399  48
   5  -9  -6 1901.66 96.8111  30
   5   9  -6 1988.58 104.169  29
  -5  -9   6 1837.90 111.406  26
   5   9  -6 1843.69 103.297  20
  -5  -9   5 2857.57 273.636   9
   5  -9  -5 3338.98 210.433  50
   5   9  -5 3218.57 144.248  48
   5   9  -5 3078.60 143.462  29
   5  -9  -5 3125.40 135.224  30
  -5  -9   5 3154.91 149.369  26
   5   9  -5 2914.50 142.164  20
  -5  -9   4 660.250 63.8607  26
   5   9  -4 668.137 57.6361  20
   5  -9  -4 659.625 98.6083  50
   5   9  -4 520.298 52.0960  48
  -5  -9   4 626.004 111.137  53
  -5  -9   3 78.9773 83.0533  53
  -5  -9   3 118.474 37.1279  26
   5  -9  -3 121.282 26.5597  25
  -5  -9   3 67.9822 53.3535  12
   5  -9  -2 2070.20 136.740  40
   5   9  -2 1769.73 100.789  36
  -5  -9   2 1824.75 158.797  53
   5  -9  -2 1918.00 109.024  32
  -5  -9   2 1739.26 94.6136  26
   5  -9  -2 1753.89 87.9105  25
  -5  -9   1 103.725 63.3771  12
   5  -9  -1 194.761 63.6571  40
   5   9  -1 125.591 33.6045  36
  -5  -9   1 110.720 78.8701  53
   5  -9  -1 133.669 41.4995  32
   5  -9  -1 120.441 24.6159  25
   5   9   0 6472.25 243.581  36
   5  -9   0 6620.90 231.452  25
   5  -9   0 7228.39 282.835  32
  -5  -9   0 6659.45 350.394  12
  -5  -9  -1 348.663 31.8438  27
   5  -9   1 287.080 61.5481  32
   5  -9   1 243.073 71.3744  40
   5   9   1 334.459 43.0966  36
  -5  -9  -2 11050.6 358.733  27
   5  -9   2 10391.6 436.610  40
   5   9   2 10890.3 381.666  36
  -5  -9  -3 350.372 32.7686  27
   5  -9   3 399.300 68.9496  40
   5   9   3 292.730 42.4029  36
  -5  -9  -4 15019.1 475.134  27
   5   9   4 13868.5 496.827  36
  -5  -9  -5 312.792 69.9431  52
   5   9   5 384.489 45.6731  23
  -5  -9  -5 368.571 34.8940  27
  -5  -9  -6 9112.13 365.377  52
   5   9   6 8424.12 326.423  23
  -5  -9  -6 8673.13 300.856  27
  -5  -9  -7 278.756 58.4666  52
   5   9   7 224.333 38.8210  23
  -5  -9  -7 197.970 25.5022  27
   5   9   8 2767.84 126.769  36
   5   9   8 3190.33 134.854  23
   5   9   9 58.1241 19.2256  36
   5   9   9 92.8908 23.0726  23
  -5  -9  -9 75.1247 20.3166  44
  -5  -9 -10 2109.41 82.2120  44
   5 -10 -12 5.70078 33.4053  50
   5  10 -12 50.6660 14.1097  31
  -5 -10  11 2790.76 115.198  34
   5 -10 -11 2547.11 154.174  50
   5  10 -11 2931.13 112.763  31
  -5 -10  10 612.485 51.7827  34
   5 -10 -10 528.642 90.6713  50
   5  10 -10 616.425 44.1933  31
  -5 -10   9 3149.48 140.289  34
   5  10  -9 2804.79 123.986  31
   5 -10  -9 2904.96 194.745  50
   5 -10  -8 964.750 128.492  50
  -5 -10   8 1032.26 81.1540  34
   5  10  -8 1039.82 69.2865  20
   5  10  -8 1177.80 73.6122  29
  -5 -10   8 1005.53 80.2067  26
   5 -10  -7 1944.15 174.831  50
   5  10  -7 2060.41 109.623  48
   5  10  -7 2537.98 119.181  20
  -5 -10   7 2324.85 130.603  34
   5 -10  -7 2311.66 109.315  30
   5  10  -7 2226.91 113.622  29
  -5 -10   7 2320.24 127.943  26
   5  10  -6 565.763 53.4162  48
   5 -10  -6 586.075 105.630  50
  -5 -10   6 423.885 105.368  53
   5  10  -6 570.980 54.8984  42
  -5 -10   6 532.542 70.4269  34
   5  10  -6 617.294 57.3858  20
   5 -10  -6 577.682 51.0230  30
   5  10  -6 583.432 56.3957  29
  -5 -10   6 533.673 68.3754  26
   5 -10  -5 2250.89 171.866  50
   5  10  -5 2151.29 112.063  48
  -5 -10   5 2093.88 181.442  53
  -5 -10   5 1994.88 124.673  34
   5 -10  -5 2059.12 103.361  30
   5  10  -5 2178.20 113.272  29
   5  10  -5 2322.41 116.629  20
  -5 -10   5 2353.02 124.059  26
   5  10  -4 86.7906 34.1456  20
  -5 -10   4 61.2596 45.0155  26
  -5 -10   4 74.2668 83.0249  53
   5  10  -4 93.8096 30.6400  48
   5  10  -3 38.0467 29.5158  20
  -5 -10   3 47.9205 85.2555  53
   5  10  -3 73.2844 31.3519  48
  -5 -10   3 45.5212 38.4596  26
   5 -10  -3 95.8283 26.2724  25
  -5 -10   2 363.185 101.739  53
   5 -10  -2 422.486 51.9591  32
  -5 -10   2 334.191 49.2923  26
   5 -10  -2 400.914 39.7546  25
   5 -10  -2 430.021 74.2621  40
  -5 -10   1 5002.75 276.102  53
  -5 -10   1 5047.42 197.528  26
   5 -10  -1 5504.45 228.001  32
   5 -10  -1 4827.68 190.891  25
   5 -10  -1 4478.67 250.856  40
   5  10  -1 4701.15 205.052  36
   5 -10   0 279.681 63.1695  51
  -5 -10   0 196.552 26.9093  27
   5 -10   0 287.932 58.8729  32
  -5 -10   0 201.155 39.9625  26
   5 -10   0 254.329 32.7346  25
   5 -10   0 165.654 73.5749  40
   5  10   0 212.173 37.6106  36
   5 -10   1 13181.4 457.749  51
  -5 -10  -1 11448.1 388.537  27
   5 -10   1 12579.8 462.597  32
   5 -10   1 12092.0 399.936  25
   5  10   1 11344.6 409.963  36
  -5 -10  -2 478.247 38.6194  27
   5 -10   2 422.791 75.4606  32
   5 -10   2 500.680 85.5605  40
   5  10   2 491.532 50.0537  36
  -5 -10  -3 17476.3 548.465  27
   5  10   3 16678.9 568.729  36
  -5 -10  -4 188.767 26.6849  27
   5 -10   4 168.284 57.9035  32
  -5 -10  -4 141.317 57.9252  52
   5  10   4 121.928 32.1522  36
  -5 -10  -5 10146.2 340.686  27
   5 -10   5 10544.1 396.212  32
  -5 -10  -5 9900.68 402.796  52
   5  10   5 9071.86 355.745  36
  -5 -10  -6 192.481 26.3128  27
   5  10   6 135.908 29.2104  36
  -5 -10  -7 3979.93 152.479  44
  -5 -10  -7 4062.46 145.512  27
  -5 -10  -7 4117.37 191.519  52
  -5 -10  -8 63.3113 20.8476  44
  -5 -10  -9 2577.96 101.283  44
   5  11 -11 195.205 22.2639  31
   5 -11 -11 146.279 49.2253  50
  -5 -11  11 246.432 27.3310  34
  -5 -11  10 4268.15 162.756  28
   5  11 -10 4059.47 151.852  31
   5 -11 -10 3730.58 199.228  50
  -5 -11  10 4058.63 157.018  34
   5  11  -9 216.323 29.0031  31
   5 -11  -9 164.559 67.6219  50
  -5 -11   9 95.5084 69.5723  53
  -5 -11   9 192.910 37.7852  34
  -5 -11   8 5523.13 217.184  34
   5  11  -8 5592.18 211.307  20
   5 -11  -8 5325.01 274.998  50
   5  11  -8 5371.58 224.311  49
   5  11  -7 183.029 34.2017  48
   5 -11  -7 140.482 73.9894  50
  -5 -11   7 113.023 74.6302  53
   5  11  -7 149.079 31.8667  42
   5  11  -7 210.025 37.5188  20
  -5 -11   7 180.261 46.4637  34
   5  11  -7 163.533 35.0231  29
  -5 -11   7 139.122 48.6442  26
   5  11  -6 2722.35 128.625  48
   5 -11  -6 2597.94 187.873  50
  -5 -11   6 2386.24 188.788  53
   5  11  -6 2589.24 128.463  42
   5  11  -6 2912.07 132.488  20
  -5 -11   6 2623.82 138.251  34
   5  11  -6 2727.88 130.872  29
  -5 -11   6 2838.18 144.150  26
  -5 -11   5-15.9905 82.7662  53
   5  11  -5 139.572 33.7494  48
   5  11  -5 119.586 34.0413  42
  -5 -11   5 100.675 43.9113  34
   5  11  -5 148.418 33.8567  29
   5  11  -5 124.883 33.3397  20
  -5 -11   5 110.073 50.4935  26
   5  11  -4 397.340 48.8005  20
  -5 -11   4 329.326 56.5752  26
   5  11  -4 391.981 46.7528  48
  -5 -11   4 365.519 97.2555  53
   5  11  -3 720.963 61.6608  20
   5  11  -3 848.070 67.2192  48
  -5 -11   3 926.681 124.216  53
  -5 -11   3 812.988 70.6690  26
   5 -11  -3 727.849 53.3796  25
  -5 -11   2 62.4332 77.2851  53
   5 -11  -2 213.292 40.3540  32
  -5 -11   2 213.350 43.5705  26
   5 -11  -2 136.995 26.9065  25
   5 -11  -2 207.379 61.2492  40
   5 -11  -1 396.321 75.2683  51
   5 -11  -1 422.502 57.0069  32
  -5 -11   1 355.184 48.3285  26
   5 -11  -1 363.977 38.2045  25
   5 -11  -1 338.342 78.5653  40
   5 -11   0 6221.98 274.608  51
  -5 -11   0 5527.46 212.380  27
   5 -11   0 6150.76 222.334  25
   5  11   0 5813.08 234.246  36
   5 -11   1 953.837 97.9841  51
   5 -11   1 955.305 94.5608  32
  -5 -11  -1 867.820 54.4715  27
   5 -11   1 946.751 60.1701  25
   5  11   1 876.432 66.9343  36
   5 -11   1 733.184 103.433  40
  -5 -11  -2 18043.4 590.972  27
   5 -11   2 17753.5 599.150  25
   5 -11   2 17380.2 672.963  40
   5  11   2 17828.6 610.613  36
  -5 -11  -3 792.503 50.7879  27
   5 -11   3 723.859 89.7315  32
   5 -11   3 977.848 99.7762  51
   5 -11   3 873.764 94.5115  40
   5  11   3 792.980 62.8238  36
   5 -11   4 13374.8 547.063  32
  -5 -11  -4 13245.8 547.222  52
   5  11   4 13765.5 506.202  36
  -5 -11  -5 112.328 23.0429  27
   5 -11   5 117.775 44.7859  32
  -5 -11  -5 191.705 57.4157  52
   5  11   5 81.2105 26.4767  36
  -5 -11  -6 6707.99 238.010  44
  -5 -11  -6 6953.49 232.920  27
  -5 -11  -6 7165.03 285.145  52
  -5 -11  -7 137.877 24.8805  44
   5 -11   8 2328.72 123.807  51
  -5 -11  -8 2397.67 97.2721  44
   5  12 -11 3528.54 126.284  31
  -5 -12  10 1088.66 58.2409  34
   5 -12 -10 1176.82 92.0134  50
  -5 -12  10 1134.51 63.3678  28
   5  12 -10 1105.96 55.2269  31
  -5 -12   9 5419.46 204.790  34
   5  12  -9 5443.78 200.086  31
  -5 -12   9 5799.75 215.368  28
   5 -12  -9 5179.05 249.103  50
  -5 -12   8 523.227 49.7734  34
   5  12  -8 473.702 44.7063  20
   5  12  -8 524.700 42.3295  42
   5 -12  -8 545.480 88.9328  50
   5  12  -8 489.353 53.0767  49
   5 -12  -7 4825.69 251.999  50
   5  12  -7 4832.35 192.413  42
   5  12  -7 4977.61 196.005  20
  -5 -12   7 4601.62 194.481  34
   5  12  -7 5024.39 195.940  29
  -5 -12   7 4888.25 204.244  26
   5  12  -6 210.709 35.2704  48
   5  12  -6 177.233 34.9470  42
   5  12  -6 184.245 37.5047  20
  -5 -12   6 219.180 43.3141  34
   5  12  -6 187.127 35.3735  29
  -5 -12   6 190.105 53.1327  26
   5  12  -5 1541.67 87.9423  48
   5  12  -5 1446.61 87.5344  20
   5  12  -5 1418.36 88.8335  42
   5  12  -5 1503.48 88.2745  29
  -5 -12   5 1524.56 99.8124  26
   5  12  -4 1602.54 89.8484  48
   5  12  -4 1288.05 83.3048  29
   5  12  -4 1404.01 86.9082  20
  -5 -12   4 1416.79 97.0143  26
   5  12  -3 128.210 33.2543  20
   5 -12  -3 115.918 64.5428  51
  -5 -12   3 216.292 85.5446  53
   5  12  -3 126.903 38.0886  48
  -5 -12   3 61.3979 42.9099  26
   5 -12  -2 1328.81 109.973  40
   5  12  -2 1030.98 73.3179  20
  -5 -12   2 1018.22 127.634  53
   5 -12  -2 1080.94 109.373  51
  -5 -12   2 1146.57 80.5935  26
   5 -12  -1 3413.33 202.140  51
   5 -12  -1 3931.95 178.217  32
   5 -12  -1 3525.46 148.263  25
   5 -12  -1 3665.68 210.109  40
   5 -12   0 1962.35 141.036  51
   5 -12   0 2128.11 127.204  32
   5 -12   0 1728.05 90.8809  25
   5 -12   0 1853.72 151.467  40
   5 -12   1 17474.9 608.219  51
   5 -12   1 16501.1 593.429  32
   5 -12   1 16344.4 542.189  25
   5  12   1 15787.8 554.015  36
   5 -12   2 651.747 86.5469  51
   5 -12   2 511.634 73.6805  32
  -5 -12  -2 412.405 38.6800  27
   5 -12   2 475.472 43.0950  25
   5 -12   2 476.669 79.4152  40
   5  12   2 464.003 48.0220  36
   5 -12   3 13473.6 480.453  51
   5 -12   3 12065.5 472.332  32
  -5 -12  -3 11871.9 411.289  27
   5 -12   3 12145.0 419.048  25
   5  12   3 11427.3 424.579  36
   5 -12   3 12975.6 474.512  40
   5 -12   4 732.084 83.9487  51
  -5 -12  -4 611.372 78.2071  52
   5 -12   4 738.121 78.4890  32
  -5 -12  -4 673.155 45.2624  27
   5 -12   4 695.285 51.2366  25
   5 -12   4 780.107 74.5276  40
   5  12   4 570.712 49.9670  36
   5 -12   5 11669.3 423.348  32
   5 -12   5 11497.8 436.099  51
  -5 -12  -5 10672.5 428.631  52
   5 -12   6 176.655 35.4768  32
   5 -12   6 137.294 52.9041  51
  -5 -12  -6 170.067 47.2596  52
   5 -12   7 4204.81 190.081  51
  -5 -12  -7 4304.00 158.698  44
   5 -12   8 16.2578 12.1232  25
  -5 -12  -8 19.4352 14.0650  44
  -5 -13  10 2578.81 101.259  28
   5  13 -10 2395.89 93.5994  31
  -5 -13   9 1059.81 58.1429  34
   5  13  -9 1123.13 64.9318  49
  -5 -13   9 1269.40 69.9329  28
   5  13  -9 1164.63 57.3111  31
  -5 -13   8 3639.55 150.199  34
  -5 -13   8 4164.48 166.609  28
   5  13  -8 3931.12 165.221  49
   5  13  -7 1522.74 78.4921  42
   5  13  -7 1375.49 78.5392  20
  -5 -13   7 1362.46 76.8448  34
   5  13  -7 1475.74 79.8486  29
   5  13  -7 1610.08 95.4294  49
   5  13  -6 2429.59 114.544  48
   5  13  -6 2523.00 118.038  20
   5  13  -6 2459.09 116.867  42
   5  13  -6 2473.86 116.320  29
  -5 -13   6 2464.71 126.327  26
   5  13  -5 1888.00 96.8477  48
   5  13  -5 1740.62 96.0407  20
   5  13  -5 1681.44 97.0694  42
   5  13  -5 1853.00 98.0658  29
  -5 -13   5 1874.59 108.515  26
   5  13  -4 52.3860 27.2959  48
   5  13  -4 190.949 36.8497  29
   5  13  -4 104.673 31.9717  20
  -5 -13   4 152.737 49.3736  26
   5  13  -3 2467.69 120.711  20
   5  13  -3 2525.78 123.520  48
   5 -13  -3 2272.72 162.726  51
  -5 -13   3 2519.69 129.485  26
   5 -13  -2 3015.44 165.783  40
   5  13  -2 2774.57 131.863  20
   5  13  -2 2864.13 137.064  48
   5 -13  -2 2552.85 174.378  51
   5 -13  -1 1187.44 108.929  40
   5  13  -1 1138.00 73.2623  20
   5 -13  -1 1056.07 79.6249  32
   5 -13  -1 1071.84 110.016  51
   5 -13   0 8097.08 312.689  32
   5 -13   0 7188.62 333.189  51
   5 -13   0 7774.18 344.152  40
   5 -13   1 666.088 71.1066  32
   5 -13   1 627.911 88.1319  51
   5 -13   1 630.023 89.2528  40
   5 -13   2 8051.95 339.513  51
   5 -13   2 8257.82 328.824  32
   5 -13   2 7749.55 281.254  25
   5 -13   2 7477.08 334.115  40
   5 -13   3 338.616 68.1209  51
   5 -13   3 403.973 61.6149  32
   5 -13   3 356.867 36.3568  25
   5 -13   3 396.518 62.6431  40
   5 -13   4 6193.25 274.062  51
   5 -13   4 6485.03 264.922  32
   5 -13   4 6069.72 228.375  25
   5 -13   4 6624.18 258.803  40
   5 -13   5 343.428 62.1593  51
   5 -13   5 274.875 30.1203  25
   5 -13   5 336.857 45.6280  32
   5 -13   6 6118.57 261.836  51
   5 -13   6 6544.25 228.299  25
   5 -13   6 6574.21 241.579  32
   5 -13   7 26.8309 14.1443  25
   5 -13   7-16.0885 34.5710  51
   5  14  -9 2017.82 87.6245  49
  -5 -14   9 2088.23 89.3652  28
   5  14  -9 2063.01 81.6573  31
  -5 -14   8 480.809 36.3488  34
  -5 -14   8 634.186 49.5967  28
   5  14  -8 560.954 36.9899  31
   5  14  -8 623.692 47.3250  49
   5  14  -7 3491.53 137.912  20
   5  14  -7 3325.49 135.349  42
   5  14  -7 3318.47 149.645  49
   5  14  -6 1147.99 67.3148  20
   5  14  -6 1176.16 67.1688  42
   5  14  -6 1096.52 65.6032  29
   5  14  -6 1053.57 64.0211  48
   5  14  -5 584.266 48.5630  48
   5  14  -5 546.118 47.6323  20
   5  14  -5 662.107 52.7453  42
   5  14  -5 533.495 46.5693  29
  -5 -14   5 518.258 55.8133  26
   5  14  -4 1214.44 73.6887  48
   5  14  -4 1195.05 73.6434  20
   5  14  -4 1092.96 74.6795  42
   5  14  -4 1227.28 73.6686  29
  -5 -14   4 1360.18 84.8597  26
   5  14  -3 1873.13 96.5506  20
   5  14  -3 1750.18 95.0447  29
   5  14  -3 1886.40 98.1522  48
   5 -14  -3 1850.95 139.220  51
   5  14  -2 447.054 45.9472  20
   5 -14  -2 401.426 77.3961  51
   5  14  -2 455.519 48.1612  48
   5 -14  -2 532.119 66.0528  40
   5  14  -1 2625.98 121.395  20
   5 -14  -1 2524.86 165.532  51
   5 -14  -1 2782.93 157.984  40
   5  14   0 639.930 52.4188  20
   5 -14   0 778.547 84.5887  40
   5 -14   0 628.452 90.0906  51
   5 -14   0 595.056 60.6826  32
   5 -14   1 7983.68 332.906  40
   5 -14   1 7605.12 335.322  51
   5 -14   1 7896.40 309.303  32
   5 -14   2 71.2285 47.3443  40
   5 -14   2 98.1846 58.7562  51
   5 -14   2 93.8510 37.6259  32
   5 -14   3 2774.73 146.337  40
   5 -14   3 2618.13 155.590  51
   5 -14   3 2991.90 146.069  32
   5 -14   4 932.575 69.9592  40
   5 -14   4 982.730 71.8946  32
   5 -14   4 824.554 84.3724  51
   5 -14   5 7892.55 279.028  32
   5 -14   5 6885.78 292.978  51
   5 -14   6 206.488 27.1706  32
   5 -14   6 157.899 42.7682  51
  -5 -15   8 2268.29 93.9355  28
   5  15  -8 2191.43 86.2139  31
   5  15  -8 2247.20 94.6088  49
  -5 -15   7 1510.27 75.5835  28
   5  15  -7 1393.63 76.4395  49
   5  15  -6 2621.60 111.195  42
  -5 -15   6 2911.11 122.024  28
   5  15  -6 2642.96 124.385  49
   5  15  -6 2561.27 109.834  20
   5  15  -5 1034.42 62.8992  42
   5  15  -5 1120.69 62.8989  29
   5  15  -5 1113.52 63.2482  48
   5  15  -5 1067.55 61.3535  20
   5  15  -4 43.2037 25.0041  42
   5  15  -4 41.0900 23.0791  29
   5  15  -4 51.1285 22.5698  48
   5  15  -4 27.5736 22.0135  20
   5  15  -3 400.586 43.4467  42
   5  15  -3 452.058 41.2490  20
   5  15  -3 427.123 42.4369  48
   5  15  -3 420.091 40.9897  29
   5  15  -2 1427.05 79.5522  48
   5 -15  -2 1353.63 116.541  51
   5  15  -2 1290.85 73.8431  29
   5 -15  -1 657.087 85.2167  51
   5  15  -1 698.700 55.2859  48
   5 -15  -1 736.030 72.8278  40
   5 -15   0 4100.04 188.722  40
   5 -15   0 3850.30 163.390  32
   5 -15   1 494.544 65.1342  40
   5 -15   1 456.458 72.5878  51
   5 -15   1 475.407 50.3231  32
   5 -15   2 5560.77 231.269  40
   5 -15   2 4889.86 239.028  51
   5 -15   2 5540.95 218.913  32
   5 -15   3 308.104 46.0497  40
   5 -15   3 200.349 56.9242  51
   5 -15   3 343.016 43.9464  32
   5 -15   4 6282.17 237.608  40
   5 -15   4 5619.48 256.485  51
   5 -15   5 207.873 43.4478  51
   5 -15   5 293.296 31.7158  32
   5  16  -6 2116.74 95.9746  49
  -5 -16   6 2094.69 89.8895  28
   5  16  -5 1816.92 80.8006  42
   5  16  -5 1838.02 91.2061  49
   5  16  -5 1755.33 79.5822  48
   5  16  -4 1151.39 61.7003  42
   5  16  -4 1094.41 59.9108  48
   5  16  -3 81.3383 23.5942  42
   5  16  -3 76.9527 22.9459  48
   5  16  -2 392.037 38.2249  42
   5  16  -2 381.676 36.5820  48
   5 -16  -1 1159.93 76.1704  40
   5  16  -1 962.173 60.6147  42
   5  16  -1 1058.76 61.7235  48
   5 -16  -1 1017.69 95.5315  51
   5  16   0 944.544 57.1911  48
   5 -16   0 912.369 70.5514  40
   5 -16   1 5436.12 216.029  40
   5  16   1 5287.90 195.734  48
   5 -16   1 4988.50 231.914  51
   5 -16   1 5088.27 198.249  32
   5 -16   2 745.559 61.1841  40
   5 -16   2 640.558 72.4165  51
   5 -16   2 803.306 53.8919  32
   5 -16   3 6328.48 235.056  40
   5 -16   3 6639.42 231.802  32
   5 -16   4 398.739 33.7674  32
   5  17  -4 257.313 23.3662  42
   5  17  -4 227.703 23.1242  48
   5  17  -4 267.769 28.8861  49
   5  17  -3 1203.27 59.4446  42
   5  17  -3 1307.94 60.2367  48
   5  17  -3 1242.22 66.3655  49
   5  17  -2 187.481 23.4414  42
   5  17  -2 190.597 23.4933  48
   5  17  -1 871.195 49.9247  42
   5  17  -1 1002.05 51.6316  48
   5  17   0 2550.04 100.478  48
   5 -17   0 2657.81 112.551  40
   5 -17   1 502.542 42.9303  40
   5  17   1 406.975 30.1740  42
   5 -17   2 5105.64 190.002  40
   6   0 -14 66.9896 14.1999  41
   6   0 -13-19.2174 21.2029  39
   6   0 -13-2.73174 16.1322  41
   6   0 -12 750.882 52.8166  35
   6   0 -12 673.735 54.3495  39
   6   0 -12 680.659 49.8900  41
   6   0 -11-7.30497 27.9037  35
   6   0 -11-8.73745 33.2271  39
   6   0 -10 2607.93 128.925  35
   6   0 -10 2588.09 162.699   6
   6   0  -9 5.49682 58.9573   6
   6   0  -9 2.97659 34.1090  35
   6   0  -9 4.72357 46.1091  22
   6   0  -8 17611.3 612.863   6
   6   0  -8 15536.8 597.505  22
   6   0  -7 24.7844 55.0842   1
   6   0  -7 15.7998 43.6381   6
   6   0  -7 35.9631 44.9785  22
   6   0  -6 30970.0 1150.92   1
  -6   0   6 29124.6 1123.46   9
   6   0  -6 30952.1 1024.44  38
   6   0  -5-27.1681 41.4175   1
  -6   0   5-8.80364 42.4412   9
   6   0  -5 13.7652 29.9727  38
   6   0  -4 28814.0 904.233  37
   6   0  -4 26487.1 893.449  38
   6   0  -3 10.1817 23.7629  37
   6   0  -3 1.87220 22.5640   5
   6   0  -3-16.0728 47.4492   3
   6   0  -2 33693.5 1106.61  37
   6   0  -2 33953.3 1095.09   5
   6   0  -2 32429.9 1197.29   3
   6   0  -1 9.68025 21.8296  37
   6   0  -1 33.2541 22.2936  23
   6   0  -1-29.7887 23.2352   5
   6   0  -1-54.7484 50.5876   3
   6   0   0 15734.8 545.234  37
   6   0   0 16134.3 536.874   5
   6   0   0 15991.3 640.620   3
   6   0   0 15602.1 542.210  23
   6   0   1 6.74468 18.6155   5
   6   0   1-9.31885 33.3171   3
   6   0   1-2.53793 22.7254  23
   6   0   2 23999.3 773.110   5
   6   0   2 21217.1 894.734   3
   6   0   2 22354.5 774.214  23
   6   0   3 6.42597 31.3636  23
   6   0   3 15.3321 26.2369   5
   6   0   3-12.7163 45.4637   3
  -6   0  -3-4.53791 20.3172   8
  -6   0  -3 11.8417 52.6319  15
  -6   0  -4 202.426 33.0475   8
   6   0   4 252.513 44.8205   5
   6   0   4 136.239 67.6006   3
  -6   0  -5 2.75988 24.8915   8
   6   0   5 4.05549 32.7150   5
  -6   0  -6 650.081 55.9474   8
   6   0   6 330.573 55.2613   5
   6   0   7-3.91724 34.8213   5
   6   0   8 3121.06 149.891   5
   6   0   9-35.6166 25.9799   5
   6   0  10 1062.14 55.2086   5
   6   1 -14 19.9176 11.7146  41
   6  -1 -14 19.1012 11.7911  41
   6  -1 -13 145.066 22.7613  41
   6   1 -13 155.328 22.9758  41
   6   1 -13 117.202 23.6215  39
   6  -1 -13 136.325 24.6678  39
   6   1 -12 161.764 29.0968  41
   6  -1 -12 192.826 29.3949  41
   6   1 -12 209.546 33.3857  35
   6   1 -12 175.571 34.7507  39
   6  -1 -12 188.896 34.8816  39
   6  -1 -11 2546.33 119.886  41
   6   1 -11 2858.47 127.731  35
   6  -1 -11 2645.67 122.993  35
   6  -1 -11 2598.50 132.071  39
   6   1 -11 2588.00 130.662  39
   6   1 -10 547.329 56.6808  35
   6  -1 -10 601.574 55.5287  35
   6   1 -10 582.939 84.2202   6
   6  -1 -10 683.390 89.5614   6
   6  -1  -9 7227.55 277.472  35
   6   1  -9 6997.65 276.273  35
   6   1  -9 7368.91 319.066   6
   6  -1  -9 6896.45 314.334   6
   6   1  -9 6932.12 301.651  22
   6  -1  -9 7180.85 304.996  22
   6   1  -8 81.1930 47.4099  22
   6  -1  -8 54.8029 51.1769  22
   6   1  -8 14.5371 47.0287   6
   6  -1  -8 9.64697 49.6169   6
   6   1  -7 24130.7 871.357  22
   6  -1  -7 23978.9 872.542  22
   6   1  -7 23000.6 995.828   1
   6  -1  -7 22925.9 993.669   1
   6   1  -7 28157.5 882.743   6
   6  -1  -7 27967.4 881.512   6
   6  -1  -6 37.4627 35.9410  38
   6   1  -6 29.8230 35.5507  38
   6  -1  -6 64.9447 38.6537  22
   6   1  -6-10.7106 50.3334   1
   6  -1  -6-10.6639 50.1137   1
  -6  -1   6 20.3645 43.9123   9
   6   1  -5 34275.2 1250.85   1
   6  -1  -5 34659.3 1251.09   1
  -6   1   5 31681.7 1230.06   9
  -6  -1   5 32362.7 1245.74   9
   6  -1  -5 35255.4 1141.82  38
   6   1  -5 35925.6 1145.64  38
  -6   1   4 361.944 73.9002   9
  -6  -1   4 348.780 74.1862   9
   6   1  -4 315.424 41.4726  38
   6  -1  -4 339.772 43.3632  37
   6  -1  -4 357.092 44.5451  38
   6  -1  -3 30728.4 1116.46   3
   6   1  -3 30542.9 1116.26   3
   6  -1  -3 30967.6 1008.61   5
   6   1  -3 31177.3 1009.11   5
  -6  -1   3 28424.2 1110.62   9
   6  -1  -3 30573.0 1020.40  37
   6   1  -3 31777.6 1023.99  37
   6  -1  -2 63.9188 27.4283  37
   6   1  -2 66.0444 25.8517  37
   6   1  -2 31.5359 21.1885  23
   6  -1  -2 9.07264 22.4916   5
   6   1  -2 21.6966 20.2757   5
   6  -1  -2 23.1112 44.7300   3
   6   1  -2-7.72068 48.5378   3
   6  -1  -1 26226.9 901.581  37
   6   1  -1 27061.1 900.525  37
   6  -1  -1 27413.5 891.735   5
   6   1  -1 27683.7 891.856   5
   6  -1  -1 26641.0 992.912   3
   6   1  -1 26741.5 993.236   3
   6   1  -1 27826.5 900.872  23
   6  -1  -1 27052.3 897.700  23
   6   1   0 21.7793 23.6168   5
   6  -1   0 49.7219 22.6323   5
   6  -1   0 74.6623 44.7357   3
   6   1   0 49.7780 44.7385   3
   6   1   0 59.7465 22.7964  23
   6   1   1 10916.6 380.933   5
   6  -1   1 10883.0 380.783   5
   6  -1   1 10417.4 482.184   3
   6   1   1 10148.9 478.752   3
   6   1   1 10779.0 387.484  23
   6   1   2 90.1993 27.4056   5
   6  -1   2 82.7092 28.0439   5
   6  -1   2 150.022 57.8449   3
   6   1   2 171.214 58.9050   3
   6   1   2 105.473 33.1224  23
   6   1   3 6543.67 267.069  23
   6   1   3 6530.47 260.060   5
   6  -1   3 6438.39 259.370   5
   6  -1   3 5651.71 362.065   3
   6   1   3 6184.74 372.249   3
  -6   1  -3 6668.66 248.597   8
  -6  -1  -3 6496.33 247.775   8
   6   1   4 3.95352 33.8373  23
  -6   1  -4 10.2175 22.3856   8
  -6  -1  -4 50.7298 25.5174   8
   6   1   4 17.7719 28.9396   5
   6  -1   4 39.0071 33.3352   5
   6  -1   4 59.7668 58.0798   3
   6   1   4 59.7437 53.4060   3
   6   1   5 648.303 71.7224  23
  -6   1  -5 600.571 54.5218   8
  -6  -1  -5 681.735 57.5013   8
   6   1   5 648.043 67.3254   5
   6  -1   5 481.048 60.3047   5
   6   1   6 17.0228 36.7284  23
  -6  -1  -6 71.6740 28.0227   8
   6   1   6 45.9541 35.2020   5
   6  -1   6 33.0897 32.7964   5
   6   1   7 444.438 57.0741   5
   6  -1   7 503.231 59.5682   5
   6   1   8 3.10352 31.2051   5
   6  -1   8-12.2531 30.8005   5
   6   1   9 1936.29 96.6221   5
   6  -1   9 1957.33 96.2149   5
   6   1  10 2.64202 15.8572   5
   6  -1  10-1.31004 15.4698   5
   6  -2 -13 45.4006 17.1941  41
   6   2 -13 48.6374 17.6515  41
   6   2 -13 53.0418 19.6073  39
   6  -2 -13 48.6943 20.6546  39
   6  -2 -12 1181.55 64.4577  41
   6   2 -12 1111.66 66.3197  35
   6   2 -12 1136.11 69.3946  39
   6  -2 -12 1089.35 69.6165  39
   6  -2 -11 48.8849 25.4455  41
   6   2 -11 54.2328 30.5599  35
   6  -2 -11 39.8833 27.9889  35
   6   2 -11 38.8338 33.5909  39
   6  -2 -11 25.3811 33.6048  39
   6   2 -10 2995.07 175.562   6
   6  -2 -10 3117.61 177.500   6
   6   2 -10 2806.57 138.810  35
   6  -2 -10 3019.56 149.969  39
   6   2  -9 14.1376 43.4126  22
   6  -2  -9 51.4789 50.7075  22
   6   2  -9 45.0056 60.0407   6
   6  -2  -9 11.1381 53.7024   6
   6  -2  -8 15315.6 555.833  30
   6   2  -8 16402.4 592.745  22
   6  -2  -8 15282.4 588.888  22
   6   2  -8 17832.6 608.873   6
   6  -2  -8 17631.0 606.469   6
   6   2  -7 2226.40 128.848  22
   6  -2  -7 2153.32 130.835  22
   6   2  -7 2511.31 137.672   6
   6  -2  -7 2307.13 133.763   6
  -6  -2   7 2078.92 199.511   9
   6  -2  -7 1987.51 105.729  30
   6   2  -7 1898.24 195.238   1
   6  -2  -7 1919.31 196.597   1
   6  -2  -6 32729.7 1061.26  22
   6  -2  -6 31047.6 1051.97  38
   6   2  -6 32179.4 1060.70  38
  -6  -2   6 31068.6 1183.23   9
   6  -2  -6 30966.2 1034.03  30
   6   2  -6 31591.3 1185.12   1
   6  -2  -6 31064.7 1180.65   1
   6  -2  -5 156.836 62.1928   1
   6   2  -5 37.1692 41.4304   1
  -6  -2   5 149.085 60.6960   9
   6  -2  -5 96.4890 35.3017  38
   6   2  -5 132.315 37.9123  38
  -6  -2   4 44270.8 1636.36   9
   6  -2  -4 48795.3 1532.56  37
   6  -2  -4 46145.9 1525.63  38
   6   2  -4 47165.7 1530.15  38
   6  -2  -3-13.2967 24.9950   5
   6   2  -3-5.66704 23.5723   5
   6  -2  -3-56.7816 51.7312   3
   6   2  -3 8.15800 43.9707   3
  -6  -2   3 8.55061 44.2049   9
   6   2  -3 18.9802 26.9454  38
   6  -2  -3 12.5786 23.6420  37
   6   2  -3 2.73292 23.7519  37
   6   2  -2 53680.4 1716.08  23
   6  -2  -2 53603.4 1706.38   5
   6   2  -2 52817.1 1706.29   5
   6  -2  -2 51069.9 1811.48   3
   6   2  -2 51611.9 1813.35   3
  -6  -2   2 48236.3 1808.53   9
   6  -2  -2 54888.5 1720.32  37
   6   2  -2 53160.7 1718.73  37
   6  -2  -1 137.483 31.5532  37
   6  -2  -1 89.1449 24.4039   5
   6   2  -1 123.266 25.5246   5
   6  -2  -1 23.3984 42.1614   3
   6   2  -1 78.1197 43.8758   3
   6   2  -1 115.510 29.2203  23
   6   2   0 15233.6 517.240   5
   6  -2   0 15513.7 517.787   5
   6  -2   0 14500.6 613.074   3
   6   2   0 14228.0 612.157   3
   6   2   0 15561.3 527.639  23
   6   2   1 13.1515 19.4914   5
   6  -2   1 15.4890 19.3850   5
   6  -2   1-9.14160 35.5344   3
   6   2   1 27.3557 31.0883   3
   6   2   1 36.0278 25.0004  23
   6   2   2 4051.42 167.793   5
   6  -2   2 3924.58 166.717   5
   6  -2   2 3607.37 250.259   3
   6   2   2 3625.07 251.069   3
   6   2   2 4016.24 177.908  23
   6   2   3 58.8828 37.7073  23
   6   2   3 100.003 29.6647   5
   6  -2   3 38.3790 27.1038   5
   6  -2   3 159.151 63.3332   3
   6   2   3 146.326 58.8305   3
  -6   2  -3 60.4152 24.1380   8
  -6  -2  -3 73.4415 25.3369   8
  -6   2  -3 73.5150 49.4740  15
  -6  -2  -3 109.040 58.4536  15
   6   2   4 76.1115 37.3570  23
  -6   2  -4 65.1981 26.1382   8
  -6  -2  -4 61.7134 25.9225   8
   6   2   4 54.6357 29.5077   5
   6  -2   4 61.3510 31.4481   5
   6  -2   4 70.9873 59.3037   3
   6   2   4 14.1618 45.8367   3
   6   2   5-13.8650 42.2745  23
  -6   2  -5 30.8497 25.1135   8
  -6  -2  -5 19.3478 26.4831   8
   6   2   5-11.4356 30.7505   5
   6  -2   5-3.77857 32.3308   5
   6   2   6 13.7887 37.1086  23
   6   2   6 70.6811 34.4223   5
   6  -2   6 57.9838 37.3022   5
   6   2   7-40.4526 44.2637  23
   6   2   7-25.3232 32.8694   5
   6  -2   7-17.7201 32.6514   5
   6   2   8 1095.82 77.6816  23
   6   2   8 995.248 72.0828   5
   6  -2   8 913.739 70.0117   5
   6   2   9 28.7281 22.8096   5
   6  -2   9 52.3261 22.8922   5
   6   2  10 843.776 46.6336   5
   6  -2  10 885.560 47.2002   5
   6  -3 -13 8.41300 15.0570  41
   6   3 -13 24.7898 16.5845  41
   6  -3 -13-1.32861 17.6025  39
   6   3 -12-24.8445 25.1485  35
   6   3 -12 5.77186 23.2817  39
   6  -3 -12-17.9747 25.5658  39
   6  -3 -12-19.7645 21.5279  41
   6   3 -12 7.10834 14.7814  31
   6  -3 -11 1590.31 81.6198  41
   6   3 -11 1548.94 87.3374  35
   6   3 -11 1326.51 86.7475  39
   6  -3 -11 1642.85 92.7916  39
   6   3 -10 41.7529 29.8829  35
   6  -3 -10 39.2542 38.4883  39
   6   3  -9 5048.99 235.202  22
   6   3  -9 5424.96 255.191   6
   6  -3  -9 4809.49 246.693   6
   6  -3  -8 494.265 50.0532  30
   6   3  -8 583.692 71.9385  22
   6  -3  -8 507.698 72.4556  22
   6   3  -8 612.430 79.8553   6
   6  -3  -8 480.304 78.4218   6
   6   3  -7 25729.9 857.661  22
   6   3  -7 27773.5 866.230   6
   6  -3  -7 25906.5 859.998   6
  -6  -3   7 23786.8 994.558   9
   6  -3  -7 23286.4 821.719  30
   6   3  -7 23471.8 993.834   1
   6  -3  -7 21523.6 973.877   1
   6  -3  -6 941.946 74.2623  38
   6   3  -6 914.264 83.0921  38
  -6  -3   6 695.646 118.870   9
   6  -3  -6 842.360 60.9191  30
   6   3  -6 812.701 118.811   1
   6  -3  -6 737.950 115.187   1
   6  -3  -5 46713.2 1497.25  38
   6   3  -5 47004.7 1506.12  38
   6  -3  -5 47318.2 1501.44  37
  -6  -3   5 41579.7 1621.51   9
   6  -3  -5 44791.8 1483.17  30
   6   3  -5 46014.6 1617.51   1
   6  -3  -5 44907.5 1611.50   1
   6  -3  -4 53.3691 30.7931  38
   6   3  -4 106.893 35.3451  38
   6  -3  -4 70.1356 29.7103  37
  -6  -3   4 29.1238 44.4497   9
   6  -3  -3 47605.5 1555.40  37
   6   3  -3 47789.5 1553.45  38
   6  -3  -3 48304.9 1542.64  25
   6  -3  -3 48630.1 1545.50   5
   6   3  -3 47768.1 1545.73   5
  -6  -3   3 44847.6 1659.98   9
   6  -3  -2 713.069 56.4907  37
   6  -3  -2 535.711 84.9560   3
   6   3  -2 639.343 92.8271   3
   6  -3  -2 738.141 50.4978   5
   6   3  -2 682.911 49.6051   5
  -6  -3   2 810.226 102.107   9
   6   3  -2 747.976 56.3076  23
   6  -3  -1 38474.8 1223.63   5
   6   3  -1 37823.2 1223.08   5
   6  -3  -1 35764.5 1322.67   3
   6   3  -1 36141.4 1326.77   3
  -6  -3   1 37821.5 1335.46   9
   6   3  -1 37803.9 1233.50  23
   6  -3   0 619.271 58.7461  32
   6   3   0 513.772 82.2178   3
   6   3   0 542.686 44.5955   5
   6  -3   0 509.008 43.9173   5
   6   3   0 540.815 50.0649  23
   6   3   1 10691.0 381.595   5
   6  -3   1 11029.7 382.598   5
   6  -3   1 10473.8 481.770   3
   6   3   1 10181.9 478.289   3
   6   3   1 11376.9 397.122  23
   6   3   2 4.84525 21.3789   5
   6  -3   2 22.1317 21.8618   5
   6  -3   2 10.2009 36.4721   3
   6   3   2 10.1190 36.1793   3
   6   3   2 6.56405 30.2300  23
   6  -3   3 351.432 80.8892   3
   6   3   3 476.029 91.1598   3
   6   3   3 384.089 42.7773   5
   6  -3   3 390.926 45.5673   5
  -6   3  -3 409.367 42.6082   8
  -6  -3  -3 418.125 42.0272   8
   6   3   3 456.088 57.0453  23
   6   3   4 22.2897 26.8096   5
   6  -3   4-9.58652 30.0306   5
  -6   3  -4 15.8997 24.4074   8
  -6  -3  -4 2.59434 24.5411   8
   6   3   4-4.41327 38.3558  23
   6   3   5 63.0744 31.6280   5
   6  -3   5 38.3458 34.4630   5
  -6   3  -5 22.8158 26.8302   8
  -6  -3  -5 36.2938 27.9366   8
   6   3   5 48.0849 40.1697  23
   6   3   6-3.57731 26.9947   5
   6  -3   6 3.51843 30.8135   5
   6   3   6-33.4282 42.4506  23
   6   3   7 313.397 46.3158   5
   6  -3   7 434.797 50.7321   5
   6   3   7 393.983 59.7359  23
   6   3   8 55.1962 27.1317   5
   6  -3   8 84.7411 29.3907   5
   6   3   8 95.9502 35.7420  23
   6   3   9 1169.03 67.0127   5
   6  -3   9 1250.80 68.7272   5
   6   3  10-6.32628 12.6581   5
   6  -3  10-6.25187 13.8494   5
   6  -4 -13 42.6909 15.3904  41
   6   4 -13 36.4092 15.4672  41
   6  -4 -12 617.512 46.7747  39
   6   4 -12 563.658 44.7787  35
   6  -4 -12 593.657 41.6444  41
   6   4 -12 557.081 38.2920  31
   6   4 -11 21.9086 17.8988  31
   6   4 -11 11.6268 27.5776  35
   6  -4 -11 2.46677 28.6436  39
   6  -4 -10 3126.26 148.969  39
   6   4 -10 2972.15 141.995  35
   6  -4  -9 211.584 50.1573  39
   6   4  -9 290.164 59.2134  22
   6   4  -9 206.507 66.0510   6
   6  -4  -9 241.728 70.2158   6
   6   4  -8 5068.28 238.437  22
   6   4  -8 5596.11 255.596   6
   6  -4  -8 5267.67 250.027   6
   6  -4  -8 5104.41 208.462  30
   6   4  -7 1296.07 97.6678  22
   6  -4  -7 1045.61 71.2641  30
   6   4  -7 1117.07 95.0568   6
   6  -4  -7 1158.13 97.5378   6
   6  -4  -6 16050.6 590.975  30
   6   4  -6 20047.7 626.734   6
   6  -4  -6 18675.0 622.049   6
  -6  -4   6 15176.4 741.352   9
   6  -4  -5 1604.01 86.0231  30
   6  -4  -5 1570.39 94.9417  38
   6   4  -5 1697.32 104.876  38
   6  -4  -5 1795.75 96.7174  37
  -6  -4   5 1591.27 168.402   9
   6  -4  -4 37886.7 1225.53  37
   6  -4  -4 38142.3 1223.03  38
  -6  -4   4 35306.4 1353.03   9
  -6  -4   4 34995.3 1311.21  53
   6  -4  -3 445.708 42.9649   5
  -6  -4   3 308.693 91.5182  53
   6  -4  -3 527.838 48.5099  37
  -6  -4   3 524.321 93.7122   9
   6  -4  -3 501.501 41.9459  25
   6  -4  -2 44201.9 1404.20   5
  -6  -4   2 41691.8 1484.14  53
   6  -4  -2 43948.4 1418.52  37
   6   4  -2 41817.9 1412.75  23
   6  -4  -2 44650.5 1404.47  25
  -6  -4   2 41805.4 1522.30   9
   6  -4  -1 59.1772 23.4829   5
  -6  -4   1 6.17572 75.6320  53
   6  -4  -1 72.7441 35.0723  32
   6   4  -1 62.7302 26.1961  23
   6  -4  -1 45.5062 22.0828  25
   6  -4   0 25337.3 856.584  32
   6  -4   0 24341.5 821.145   5
   6  -4   0 25357.3 823.932  25
   6   4   0 25017.3 834.954  23
   6  -4   1 277.811 48.1004  32
   6   4   1 289.392 40.9986  23
   6  -4   1 219.034 31.0551   5
   6   4   2 3367.05 160.373  23
   6  -4   2 3341.26 145.784   5
  -6   4  -3 109.783 29.0731   8
  -6  -4  -3 82.6216 27.7087   8
   6   4   3 85.5269 36.6172  23
   6  -4   3 44.9324 26.5373   5
  -6  -4  -4 231.258 59.9618  52
  -6   4  -4 333.661 41.5932   8
  -6  -4  -4 218.925 35.9424   8
   6   4   4 293.759 52.5783  23
   6  -4   4 270.021 41.1428   5
  -6  -4  -5 5.10192 44.3443  52
  -6   4  -5 14.4555 26.0817   8
  -6  -4  -5-53.4607 28.4595   8
   6   4   5-3.12028 24.7244   5
   6  -4   5-25.1040 34.8320   5
   6   4   5-28.9139 41.5623  23
   6   4   6 50.1238 29.0641   5
   6  -4   6 28.0765 29.3306   5
   6   4   6 4.75760 41.3577  23
  -6  -4  -6 14.5076 44.8524  52
   6   4   7 39.5274 27.2406   5
   6  -4   7 39.0511 28.0640   5
   6   4   7-4.15544 37.7578  23
  -6  -4  -7 47.2769 44.4497  52
   6  -4   8 1216.27 72.6111   5
   6   4   8 1184.65 82.3415  23
   6  -4   9 19.7124 18.2137   5
   6   4   9 22.9155 23.7749  23
   6   4  10 1625.88 70.7497  23
   6   5 -13 27.0313 14.1794  41
   6   5 -12-16.6657 21.9310  35
   6  -5 -12 1.58282 21.0377  39
   6   5 -12-10.2808 14.0621  31
   6   5 -11 2182.40 107.681  35
   6  -5 -11 2399.33 110.044  39
   6   5 -11 2260.00 99.2111  31
   6   5 -10 88.6548 34.1831  35
  -6  -5  10 50.9020 35.9372  34
   6  -5 -10 63.2579 33.7787  39
   6   5 -10 109.945 24.8275  31
   6   5  -9 6925.54 293.864  22
   6  -5  -8 128.193 34.2795  30
   6   5  -8 135.903 51.3812  22
   6  -5  -7 15032.5 525.024  30
   6  -5  -7 13753.4 625.420  50
  -6  -5   6 1659.49 191.565   9
   6  -5  -6 1564.66 86.3300  30
   6   5  -6 1656.97 104.991  22
   6  -5  -6 1360.02 149.189  50
   6  -5  -5 15586.0 609.656  50
   6  -5  -5 15717.2 524.076  30
  -6  -5   5 15090.3 521.412  26
  -6  -5   5 14260.5 673.982   9
  -6  -5   4 11.2848 50.1630   9
   6  -5  -4 23.0635 26.6523  37
  -6  -5   4 88.7863 76.8481  53
   6  -5  -3 45775.6 1478.52  37
  -6  -5   3 43698.3 1562.28  53
   6  -5  -3 46025.1 1467.83  25
  -6  -5   3 43450.8 1607.81   9
  -6  -5   2 151.070 63.0234   9
   6  -5  -2 190.486 35.6609  37
  -6  -5   2 95.0796 81.4109  53
   6  -5  -2 207.896 40.6659  32
   6  -5  -2 186.971 29.6191  25
   6   5  -2 204.325 32.4966  23
   6   5  -1 24924.4 866.148  36
  -6  -5   1 26263.0 944.916  53
   6  -5  -1 26969.5 894.431  32
   6   5  -1 26369.6 869.307  23
   6  -5  -1 26437.0 860.181  25
   6  -5   0 467.323 61.5026  32
   6   5   0 386.134 44.5478  36
   6  -5   0 469.819 42.8878  25
   6   5   0 515.045 49.6680  23
   6  -5   1 14577.3 547.273  32
   6   5   1 13872.5 514.997  36
   6  -5   1 15103.8 509.675  25
   6   5   1 15745.6 524.643  23
   6   5   2 13.3685 28.3754  23
   6  -5   2 32.8117 35.7353  32
   6   5   3 6448.68 268.734  23
   6   5   4 138.592 42.5015  23
   6   5   5 92.9277 41.1009  23
  -6  -5  -5 91.6781 50.9986  52
   6   5   6-22.6997 41.8141  23
  -6  -5  -6 33.4355 48.0263  52
   6   5   7 610.332 67.2517  23
  -6  -5  -7 870.914 81.3274  52
  -6  -5  -8 103.893 17.8580  27
   6   5   8 110.240 33.6953  23
   6   5   9 1811.20 88.9937  23
   6   5  10 9.16985 13.2535  36
   6   6 -13 9.40512 10.2826  31
   6   6 -12 570.396 36.1645  31
   6   6 -12 569.080 41.3321  35
   6   6 -11 62.3088 19.8367  31
   6   6 -11 72.6775 25.2779  35
   6   6 -10 2595.50 112.988  31
   6   6 -10 2659.08 124.669  35
  -6  -6  10 2576.01 126.597  34
   6   6  -9 29.9550 22.3851  31
  -6  -6   9 29.4696 44.3746  34
   6  -6  -9-66.0259 98.0572  50
   6  -6  -8 10328.3 361.915  30
   6  -6  -8 8897.37 463.435  50
   6  -6  -7 799.086 60.8535  30
   6  -6  -7 607.680 120.692  50
   6  -6  -6 29790.7 987.276  30
  -6  -6   6 30158.7 989.778  26
   6  -6  -6 29999.0 1094.98  50
  -6  -6   5 14.0189 79.9975   9
   6  -6  -5 190.754 88.0976  50
   6  -6  -5 50.4986 25.7023  30
  -6  -6   5 108.361 36.0855  26
   6   6  -4 28458.6 939.838  20
  -6  -6   4 28156.5 1048.45  53
  -6  -6   4 28386.7 936.363  26
  -6  -6   4 29193.6 1115.14   9
   6  -6  -3 76.3275 29.6053  37
  -6  -6   3 38.3735 90.6492  53
   6  -6  -3 65.8745 25.3789  25
  -6  -6   3 22.2188 50.8469   9
  -6  -6   2 35177.8 1263.64  53
   6  -6  -2 39082.0 1208.09  32
   6   6  -2 34851.9 1177.75  23
   6  -6  -2 36325.9 1171.83  25
   6  -6  -2 35256.7 1182.29  37
   6   6  -2 35806.1 1181.67  36
  -6  -6   1 111.917 82.0200  53
   6  -6  -1 214.438 46.1504  32
   6   6  -1 148.228 32.0223  23
   6  -6  -1 100.785 28.6820  25
   6   6  -1 158.825 32.5299  36
   6  -6  -1 76.1890 50.6463  40
   6  -6   0 17427.3 655.328  32
   6  -6   0 18499.4 616.440  25
   6   6   0 18376.6 623.857  23
   6   6   0 17790.2 622.816  36
   6  -6   0 19271.1 682.407  40
   6  -6   1 203.392 56.3040  32
   6   6   1 114.000 31.7544  23
   6  -6   1 111.659 27.5060  25
   6  -6   1 167.668 55.8836  40
   6   6   1 115.219 32.0597  36
   6  -6   2 11647.8 486.320  32
   6   6   2 12036.8 451.964  36
   6   6   3 417.157 52.6268  23
   6   6   4 454.333 59.2794  23
   6   6   5 593.062 67.4879  23
  -6  -6  -5 592.515 79.4264  52
   6   6   6 1001.52 86.0866  23
  -6  -6  -6 1244.15 100.619  52
  -6  -6  -7 36.5222 42.1958  52
  -6  -6  -7 41.5079 17.2828  27
   6   6   7-7.11064 31.3845  23
  -6  -6  -8 479.386 30.9269  27
   6   6   8 443.819 48.4307  23
   6   6   9 248.030 30.6904  23
   6   7 -12 41.2818 14.4915  31
   6   7 -11 1469.49 77.4421  35
  -6  -7  11 1538.36 76.8090  34
   6  -7 -11 1404.82 122.645  50
   6   7 -11 1610.54 72.7565  31
   6   7 -10 11.3586 27.3871  35
  -6  -7  10 35.4628 33.5272  34
   6  -7 -10 29.4605 78.9989  50
   6   7 -10 20.3265 19.0749  31
  -6  -7   9 4018.71 179.576  34
   6   7  -9 3962.37 158.850  31
   6  -7  -9 3664.03 247.989  50
   6   7  -8 68.4686 27.8911  29
   6   7  -8 42.0769 24.1734  31
   6  -7  -8 75.3221 30.5000  30
   6  -7  -8-18.4146 92.5931  50
   6  -7  -7 24563.5 816.628  30
   6   7  -7 24996.1 818.087  29
   6  -7  -7 22618.0 921.121  50
   6  -7  -6 98.8990 90.1689  50
   6  -7  -6 30.1083 28.8053  30
   6   7  -6 42.4907 30.7324  29
  -6  -7   6 33.3066 39.0675  26
   6   7  -6 2.46859 28.1754  20
   6  -7  -5 19327.1 643.494  30
   6   7  -5 18457.1 646.940  29
  -6  -7   5 19281.3 647.615  26
  -6  -7   5 17849.3 759.358  53
   6   7  -5 18939.7 647.609  20
  -6  -7   4 188.929 93.1796  53
  -6  -7   4 199.212 39.8336  26
  -6  -7   4 68.5030 78.3220   9
   6   7  -4 155.291 34.7285  20
  -6  -7   3 26105.3 966.635  53
  -6  -7   3 24734.0 861.436  26
   6  -7  -3 25852.1 862.242  25
  -6  -7   2 60.6947 80.1355  53
   6  -7  -2 37.6626 34.2186  32
   6  -7  -2 19.0561 22.8380  25
   6  -7  -2 15.9397 25.9443  37
   6  -7  -2 16.0193 47.4726  40
   6   7  -2 35.6226 27.8777  36
  -6  -7   1 14923.6 589.210  53
   6  -7  -1 16002.0 541.829  32
   6   7  -1 13797.1 500.447  23
   6  -7  -1 14621.9 497.185  25
   6  -7  -1 14006.8 559.621  40
   6   7  -1 14362.5 506.525  36
   6  -7   0 109.700 44.4350  32
   6   7   0 82.8175 27.7944  23
   6  -7   0 85.1918 26.2186  25
   6  -7   0 109.192 58.8340  40
   6   7   0 134.365 32.0871  36
  -6  -7  -1 6407.97 245.827  27
   6  -7   1 6109.64 303.483  32
   6   7   1 7896.41 277.661  23
   6  -7   1 8111.07 271.238  25
   6  -7   1 6994.89 323.974  40
   6   7   1 7236.90 274.567  36
   6  -7   2 217.078 63.5696  32
  -6  -7  -2 191.537 24.6002  27
   6   7   2 232.166 39.3832  23
   6   7   2 201.870 37.7074  36
   6  -7   2 210.502 62.0916  40
  -6  -7  -3 1177.99 59.3701  27
   6   7   3 1151.36 81.8637  23
   6   7   3 1108.76 78.6385  36
   6   7   4 1109.76 83.4913  23
  -6  -7  -4 1186.96 60.2332  27
  -6  -7  -5 299.809 61.8009  52
   6   7   5 287.632 47.3495  23
  -6  -7  -5 349.792 32.0070  27
  -6  -7  -6 497.818 67.4627  52
   6   7   6 403.457 53.6885  23
  -6  -7  -6 447.704 34.3416  27
  -6  -7  -7 1134.67 88.2957  52
  -6  -7  -7 1000.02 52.0881  27
   6   7   7 980.354 73.7940  23
  -6  -7  -8 293.445 24.2739  27
   6   7   8 329.543 39.0375  23
   6   7   8 244.890 32.8264  36
   6   7   9 1900.10 80.5123  23
   6   7   9 1568.83 76.3294  36
  -6  -8  12 185.874 55.3720  53
   6   8 -12 201.478 19.6484  31
  -6  -8  11 23.1964 22.5591  34
   6   8 -11 27.7644 15.4204  31
   6   8 -10 1427.94 78.1944  35
  -6  -8  10 1552.39 83.1136  34
   6  -8 -10 1351.31 128.792  50
   6   8 -10 1405.93 70.8801  31
  -6  -8   9 163.546 43.5830  34
   6   8  -9 156.870 27.3627  31
   6  -8  -9 132.467 87.4329  50
  -6  -8   8 5429.28 236.431  34
   6  -8  -8 5896.63 221.009  30
   6   8  -8 5308.30 213.138  31
   6   8  -8 5826.65 219.662  29
   6  -8  -8 5429.37 310.298  50
   6   8  -8 5933.96 219.199  20
   6  -8  -7 987.359 66.1041  30
   6   8  -7 955.776 66.9732  29
  -6  -8   7 851.077 74.1302  26
   6   8  -7 934.834 65.1628  20
   6  -8  -6 26390.3 950.197  50
  -6  -8   6 23198.2 960.972  53
   6  -8  -6 25663.6 843.613  30
   6   8  -6 25183.0 846.897  29
  -6  -8   6 25321.2 850.741  26
   6   8  -6 25661.0 847.417  20
  -6  -8   5 212.636 106.584  53
   6  -8  -5 168.697 34.9220  30
   6   8  -5 194.514 38.6220  29
  -6  -8   5 181.516 44.9723  26
   6   8  -5 238.613 39.2260  20
   6   8  -4 21403.8 713.842  20
  -6  -8   4 20786.8 710.371  26
  -6  -8   4 21266.0 818.672  53
  -6  -8   3 262.400 102.526  53
  -6  -8   3 410.647 48.1162  26
   6  -8  -3 369.617 52.6122  32
   6  -8  -3 313.711 37.4048  25
   6  -8  -3 337.997 61.8973  40
  -6  -8   2 21249.5 821.561  53
   6  -8  -2 23489.1 760.272  32
   6  -8  -2 21137.9 723.031  25
   6  -8  -2 22022.6 788.198  40
   6   8  -2 21231.4 736.143  36
  -6  -8   1-38.4537 89.2916  53
   6  -8  -1 58.5473 39.4431  32
   6  -8  -1 22.1842 24.0373  25
   6  -8  -1-6.57011 53.4728  40
   6   8  -1-2.85580 25.7602  36
   6  -8   0 8440.75 348.605  32
   6  -8   0 8364.68 300.370  25
   6   8   0 8263.22 308.604  36
  -6  -8  -1 171.152 23.6628  27
   6  -8   1 153.488 58.2294  32
   6   8   1 185.843 32.5247  23
   6  -8   1 158.199 30.6308  25
   6  -8   1 151.067 66.8394  40
   6   8   1 193.960 38.1381  36
  -6  -8  -2 2524.81 103.238  27
   6  -8   2 2572.15 120.572  25
   6   8   2 2513.05 123.458  23
   6   8   2 2591.00 125.948  36
   6  -8   2 2556.73 165.105  40
  -6  -8  -3 23.9106 16.9893  27
   6  -8   3 23.3856 46.3182  32
   6   8   3 15.7424 27.5834  23
   6  -8   3 40.8327 46.0399  40
   6   8   3 27.6225 27.2930  36
  -6  -8  -4 76.9082 53.0736  52
  -6  -8  -4 68.9050 20.4544  27
   6   8   4 138.997 34.8640  23
   6   8   4 64.4131 29.1245  36
  -6  -8  -5 101.232 50.5779  52
  -6  -8  -5 133.290 23.0355  27
   6   8   5 158.790 36.4646  23
   6   8   5 161.792 33.4046  36
  -6  -8  -6 1025.21 90.2649  52
  -6  -8  -6 1071.56 54.8010  27
   6   8   6 1121.80 76.9984  23
   6   8   6 901.458 66.6438  36
  -6  -8  -7 363.411 57.1425  52
  -6  -8  -7 356.474 28.5831  27
   6   8   7 427.197 44.9928  23
   6   8   7 296.232 36.2221  36
  -6  -8  -8 780.142 38.9940  27
   6   8   8 791.459 51.7571  23
   6   8   8 668.653 47.1603  36
   6   8   9 74.2557 16.4605  23
  -6  -9  11 773.702 45.6918  34
  -6  -9  11 747.222 86.4275  53
   6   9 -11 722.862 41.3541  31
  -6  -9  10 174.248 32.5255  34
   6  -9 -10 251.405 74.4681  50
  -6  -9  10 147.666 76.3769  53
   6   9 -10 152.785 23.0513  31
  -6  -9   9 5143.07 199.111  34
   6   9  -9 4871.60 184.949  31
   6  -9  -9 4803.40 262.380  50
  -6  -9   9 4287.90 262.642  53
   6  -9  -8 219.919 91.0584  50
  -6  -9   8 50.9701 88.8134  53
  -6  -9   8 103.401 43.3758  34
   6   9  -8 83.7024 27.1640  20
   6   9  -8 93.3309 24.9924  31
   6   9  -8 56.3240 26.2074  29
   6  -9  -8 40.1839 26.7817  30
  -6  -9   8 53.5444 38.0877  26
   6  -9  -7 16117.8 632.223  50
  -6  -9   7 14719.3 637.275  53
  -6  -9   7 14829.7 547.027  34
   6  -9  -7 15942.8 530.214  30
   6   9  -7 15614.8 532.423  29
  -6  -9   7 15035.7 539.378  26
   6   9  -7 15732.1 532.020  20
   6  -9  -6 635.225 52.8899  30
   6   9  -6 690.299 57.5656  29
  -6  -9   6 613.581 65.4141  26
   6   9  -6 670.356 56.2693  20
  -6  -9   5 19018.5 776.978  53
   6  -9  -5 20016.7 666.226  30
   6   9  -5 19989.0 673.284  29
   6   9  -5 19726.3 673.429  20
  -6  -9   5 19749.2 675.626  26
   6   9  -4 130.253 34.6095  20
  -6  -9   4 189.005 99.0002  53
  -6  -9   4 189.094 45.2003  26
  -6  -9   3 27324.7 1035.88  53
   6  -9  -3 32611.4 994.517  40
   6   9  -3 27100.3 937.832  20
  -6  -9   3 26986.7 934.951  26
   6  -9  -3 30869.5 960.225  32
   6  -9  -3 27628.9 930.883  25
  -6  -9   2 16.0936 89.3926  53
   6  -9  -2 131.517 43.1091  32
  -6  -9   2 187.737 39.2965  26
   6  -9  -2 96.9641 27.6756  25
   6  -9  -2 155.638 60.6599  40
   6  -9  -1 17781.5 583.422  32
  -6  -9   1 15848.1 532.043  26
   6  -9  -1 15389.9 531.197  25
   6  -9  -1 13224.6 594.720  40
   6   9  -1 15377.8 544.089  36
   6  -9   0 31.7459 46.6983  32
   6  -9   0 25.7324 22.5813  25
   6  -9   0 14.6646 60.7220  40
   6   9   0 52.2143 26.7392  36
  -6  -9  -1 8385.03 293.906  27
   6  -9   1 7696.83 359.091  32
   6  -9   1 9512.70 316.000  25
   6   9   1 8930.22 321.501  36
  -6  -9  -2 708.948 45.0195  27
   6  -9   2 747.288 57.8556  25
   6  -9   2 776.928 97.3981  40
   6   9   2 721.955 60.8307  36
  -6  -9  -3 1674.06 77.7609  27
   6  -9   3 1674.37 93.1894  25
   6   9   3 1870.15 98.8247  36
  -6  -9  -4 39.9979 49.7431  52
  -6  -9  -4 71.6279 19.4367  27
   6  -9   4 95.9887 46.6201  32
   6   9   4 76.6056 27.9594  23
   6   9   4 75.7236 27.6397  36
  -6  -9  -5 27.6536 49.4479  52
  -6  -9  -5 44.2280 17.9788  27
   6   9   5 30.2340 24.2802  23
   6   9   5 34.0106 22.5918  36
  -6  -9  -6 83.4460 45.4273  52
  -6  -9  -6 99.0552 19.9704  27
   6   9   6 103.726 27.9498  23
   6   9   6 78.8279 25.6568  36
  -6  -9  -7 382.963 28.0244  27
   6   9   7 292.017 34.0385  23
   6   9   7 289.027 33.1528  36
   6  -9   8 73.2473 16.9781  25
   6   9   8 57.1224 18.1024  23
   6   9   8 87.6759 19.3314  36
  -6 -10  11 254.624 25.2250  34
  -6 -10  11 266.019 53.2065  53
   6  10 -11 316.188 23.2490  31
  -6 -10  10 3214.21 127.634  34
   6  10 -10 3310.81 123.143  31
  -6 -10   9 290.424 39.2555  34
   6  10  -9 261.759 29.1872  31
  -6 -10   9 196.710 77.7969  53
   6 -10  -8 5070.70 257.591  50
  -6 -10   8 4000.88 243.653  53
  -6 -10   8 4677.39 185.035  34
   6  10  -8 4577.90 175.411  20
   6 -10  -8 4144.10 172.182  30
   6  10  -8 4410.82 171.091  31
  -6 -10   8 4286.39 180.977  26
  -6 -10   7 86.3902 83.3856  53
  -6 -10   7 59.4675 40.3919  34
   6  10  -7 46.9442 26.5224  20
   6  10  -7 22.6849 25.1927  29
   6 -10  -7 14.3690 26.3834  30
  -6 -10   7-5.31653 37.8097  26
  -6 -10   6 10310.1 464.838  53
  -6 -10   6 9972.54 382.875  34
   6  10  -6 10648.4 374.099  20
   6 -10  -6 10539.3 368.157  30
   6  10  -6 10812.6 375.087  29
  -6 -10   6 10003.5 379.519  26
  -6 -10   5 66.5350 86.4705  53
  -6 -10   5 25.3261 39.2334  34
   6 -10  -5 43.2622 28.3068  30
   6  10  -5 23.2845 27.9251  29
   6  10  -5 62.2992 28.5714  20
  -6 -10   5 77.8681 41.3468  26
   6  10  -4 22660.5 766.075  20
  -6 -10   4 22569.1 863.116  53
  -6 -10   4 22947.0 768.468  26
  -6 -10   3 315.580 102.585  53
   6 -10  -3 498.512 72.5685  40
   6  10  -3 403.442 47.4603  20
   6 -10  -3 521.041 56.7518  32
  -6 -10   3 352.010 50.4863  26
  -6 -10   2 26460.3 1003.55  53
   6 -10  -2 29444.8 936.504  32
  -6 -10   2 27435.3 906.811  26
   6 -10  -2 25700.1 900.695  25
   6 -10  -2 29826.6 979.039  40
  -6 -10   1 1303.17 79.0656  26
   6 -10  -1 1413.47 102.902  32
   6 -10  -1 1188.53 71.8241  25
   6 -10  -1 1109.60 120.761  40
   6 -10   0 9984.34 390.945  32
   6 -10   0 10316.6 342.480  25
   6  10   0 9653.82 351.293  36
  -6 -10  -1 729.459 46.8397  27
   6 -10   1 744.601 89.9852  32
   6 -10   1 790.917 57.3764  25
   6 -10   1 673.281 99.8999  40
   6  10   1 744.014 60.2275  36
  -6 -10  -2 1955.43 84.8650  27
   6 -10   2 1966.90 98.0719  25
   6 -10   2 1880.34 142.403  40
   6  10   2 1915.56 102.564  36
  -6 -10  -3 282.920 28.8565  27
   6 -10   3 234.320 59.1112  32
   6 -10   3 262.550 35.8444  25
   6 -10   3 382.300 65.3357  40
   6  10   3 282.210 39.4386  36
   6 -10   4 417.806 69.2646  51
  -6 -10  -4 326.796 63.6660  52
  -6 -10  -4 374.087 32.7076  27
   6 -10   4 277.819 55.7114  32
   6 -10   4 444.888 43.4645  25
   6  10   4 398.770 42.7918  36
   6 -10   5 274.952 59.5741  51
  -6 -10  -5 296.441 57.3245  52
  -6 -10  -5 271.460 27.1549  27
   6 -10   5 256.955 34.3805  25
   6  10   5 310.891 37.1088  36
   6 -10   6 47.4880 42.7933  51
  -6 -10  -6 21.2611 37.6416  52
  -6 -10  -6 36.7614 16.1949  27
   6 -10   6 51.3293 22.9096  25
   6  10   6 39.1760 21.0468  36
   6 -10   7 214.656 42.3987  51
  -6 -10  -7 206.664 20.8216  27
   6 -10   7 189.495 24.9647  25
   6  10   7 169.000 23.9643  36
  -6 -11  10 13.9499 19.1427  34
  -6 -11  10 24.8060 44.2263  53
   6  11 -10 28.4278 13.6021  31
  -6 -11   9 2930.99 123.894  34
  -6 -11   9 3205.66 131.418  28
   6  11  -9 3174.70 120.719  31
  -6 -11   8 50.7448 28.3541  34
   6  11  -8 45.8127 21.4700  20
   6  11  -8 57.7768 20.7553  31
  -6 -11   8 81.9553 65.6007  53
  -6 -11   7 6571.69 325.943  53
  -6 -11   7 7168.32 263.081  34
   6  11  -7 7069.43 258.736  20
   6 -11  -7 6834.73 253.888  30
   6  11  -7 7181.68 259.472  29
  -6 -11   7 6846.69 265.009  26
  -6 -11   6 14.3368 72.4908  53
  -6 -11   6 27.5797 34.8259  34
   6  11  -6 20.7300 24.3326  29
   6 -11  -6 3.94864 24.8245  30
  -6 -11   6 16.0716 39.1705  26
   6  11  -6 16.0433 24.5871  20
   6  11  -5 14281.7 466.449  48
   6 -11  -5 13121.7 454.382  30
   6  11  -5 12972.1 461.713  29
  -6 -11   5 13207.8 469.697  26
   6  11  -5 13216.9 462.201  20
  -6 -11   4 236.834 94.8531  53
   6 -11  -4 174.779 33.0285  30
   6  11  -4 253.326 39.7659  29
   6  11  -4 198.952 36.3598  20
  -6 -11   4 246.062 47.6668  26
   6  11  -3 15563.9 546.479  20
  -6 -11   3 15199.5 629.609  53
  -6 -11   3 16365.1 548.714  26
   6 -11  -2 786.431 91.8938  40
   6  11  -2 826.925 61.7775  20
  -6 -11   2 769.399 64.5631  26
   6 -11  -2 929.237 73.8100  32
   6 -11  -2 741.048 54.9144  25
  -6 -11   1 14907.3 481.453  26
   6 -11  -1 14799.8 514.667  32
   6 -11  -1 13160.5 473.964  25
   6 -11  -1 12146.8 537.243  40
   6 -11   0 627.861 74.1610  32
  -6 -11   0 632.658 53.3568  26
   6 -11   0 616.293 48.8855  25
   6 -11   1 3300.61 189.680  32
  -6 -11  -1 3647.37 141.807  27
   6 -11   1 3829.13 153.753  25
   6 -11   1 3018.37 201.443  40
   6  11   1 3904.63 162.998  36
  -6 -11  -2 194.566 26.2855  27
   6 -11   2 116.542 52.3550  32
   6 -11   2 156.754 30.5796  25
   6 -11   2 174.365 60.0045  40
   6  11   2 251.017 36.2039  36
   6 -11   3 375.753 68.6779  51
  -6 -11  -3 201.597 56.6216  52
  -6 -11  -3 313.703 30.6538  27
   6 -11   3 294.745 59.9010  32
   6 -11   3 384.728 38.9289  25
   6  11   3 397.538 42.2868  36
   6 -11   3 423.169 64.3002  40
   6 -11   4 214.721 57.2298  51
  -6 -11  -4 125.436 49.5222  52
  -6 -11  -4 200.801 25.1965  27
   6 -11   4 224.064 48.2540  32
   6 -11   4 198.513 30.9698  25
   6  11   4 211.495 31.7310  36
   6 -11   5-19.1593 41.1005  51
  -6 -11  -5-11.1750 38.7248  52
  -6 -11  -5 8.36831 15.4134  27
   6 -11   5 14.6312 18.9124  25
   6  11   5 19.5029 20.3854  36
   6 -11   6 111.286 41.1513  51
  -6 -11  -6 119.418 37.9834  52
   6 -11   6 112.365 22.5041  25
   6  11   6 121.455 22.5627  36
   6 -11   7 388.082 28.5983  25
   6  11   7 316.724 27.0576  36
  -6 -12  10 525.174 31.2338  34
  -6 -12   9 26.1087 18.3776  34
  -6 -12   9 34.5417 44.9978  53
   6  12  -9 30.3036 14.3570  31
  -6 -12   9 6.06979 22.2623  28
  -6 -12   8 5007.59 180.339  34
   6  12  -8 4947.29 177.671  31
  -6 -12   7 43.3802 27.0422  34
   6  12  -7 53.3544 23.2048  29
   6  12  -7 96.2219 30.3309  49
  -6 -12   7 64.1763 63.4431  53
   6  12  -7 56.1369 22.8422  20
   6  12  -6 9907.31 347.288  20
   6  12  -6 9885.07 347.116  29
  -6 -12   6 10086.8 355.323  26
  -6 -12   5 200.942 78.9558  53
   6  12  -5 236.292 35.5334  48
   6  12  -5 168.464 34.3875  20
   6  12  -5 199.476 32.6549  42
   6 -12  -5 161.502 30.9996  30
   6  12  -5 181.013 32.5974  29
  -6 -12   5 143.283 43.2938  26
  -6 -12   4 13438.0 550.452  53
   6  12  -4 13546.9 476.289  20
  -6 -12   4 14189.6 483.384  26
   6 -12  -4 13686.2 468.249  30
   6  12  -4 13761.1 477.122  29
   6  12  -3 297.247 41.5299  20
  -6 -12   3 386.519 50.8452  26
   6 -12  -2 18412.7 627.164  40
   6 -12  -2 17063.8 588.826  32
  -6 -12   2 17603.6 576.727  26
   6 -12  -1 63.4299 53.6521  40
   6  12  -1 140.527 32.1375  20
   6 -12  -1 129.463 39.3974  32
  -6 -12   1 205.078 41.6641  26
   6 -12  -1 135.082 27.7843  25
   6 -12   0 6703.59 270.169  32
   6 -12   0 6180.65 231.807  25
   6 -12   0 5776.04 290.488  40
   6 -12   1 26.7714 39.3953  32
   6 -12   1 52.6819 21.4962  25
   6 -12   1 28.8002 54.8560  40
   6 -12   2 2040.11 133.303  51
   6 -12   2 1930.41 125.902  32
   6 -12   2 2028.04 95.4850  25
   6 -12   2 2098.17 136.004  40
   6  12   2 1957.92 100.765  36
   6 -12   3 21.7712 47.8822  51
  -6 -12  -3 4.17913 44.6133  52
   6 -12   3 40.1022 40.5703  32
   6 -12   3 49.9623 22.0654  25
   6 -12   3 3.79831 38.6459  40
   6  12   3 53.6800 24.1953  36
   6 -12   4 50.9010 44.0912  51
  -6 -12  -4 44.3486 40.2628  52
   6 -12   4 47.4607 32.0304  32
   6 -12   4 52.9544 20.9673  25
   6  12   4 41.7678 20.7229  36
   6 -12   5 333.151 53.4064  51
  -6 -12  -5 414.373 52.8470  52
   6  12   5 342.181 32.1236  36
   6 -12   5 335.002 32.3880  25
   6 -12   5 418.909 42.2168  32
   6 -12   6 235.921 24.0919  25
  -6 -13   9 1364.96 64.6786  28
   6  13  -9 1460.96 59.4202  31
   6  13  -8 64.4227 15.9038  31
  -6 -13   8 53.3128 25.1870  28
  -6 -13   8 57.1230 18.8287  34
   6  13  -7 7322.85 261.806  20
   6  13  -7 7597.93 273.086  49
   6  13  -6 15.7177 20.7342  20
   6  13  -6 37.3648 19.3705  42
   6  13  -6 54.7148 23.3251  29
  -6 -13   6 19.7154 32.1075  26
   6  13  -5 10717.2 368.433  48
   6  13  -5 10198.3 366.658  20
   6  13  -5 10408.8 366.209  42
   6  13  -5 10545.5 367.694  29
  -6 -13   5 10736.8 373.504  26
   6  13  -4 212.904 34.9302  48
   6  13  -4 217.193 33.5969  42
   6  13  -4 241.752 34.5883  20
  -6 -13   4 317.650 47.5380  26
   6  13  -4 236.029 35.2517  29
   6  13  -3 11501.2 421.300  20
   6  13  -3 11962.2 422.761  29
   6 -13  -2 29.1691 40.7117  40
   6  13  -2 45.2243 27.1259  20
  -6 -13   2 90.2985 36.7571  26
   6 -13  -1 10618.0 372.394  32
   6 -13  -1 10046.6 398.648  40
   6  13  -1 9576.33 352.362  20
   6 -13   0 30.3485 50.0719  40
   6  13   0 107.319 28.6336  20
   6 -13   0 80.9475 34.2520  32
   6 -13   0 123.384 25.9219  25
   6 -13   1 3992.74 205.318  51
   6 -13   1 4239.29 209.946  40
   6  13   1 4082.46 165.151  20
   6 -13   1 4635.95 197.064  32
   6 -13   1 4189.59 162.282  25
   6 -13   2 17.2557 49.6633  51
  -6 -13  -2 22.8866 40.5114  52
   6 -13   2 42.4806 34.3615  32
   6 -13   2 40.2236 19.5753  25
   6 -13   2 20.1787 43.5174  40
   6 -13   3 1566.35 110.340  51
  -6 -13  -3 1499.80 102.610  52
   6 -13   3 1722.27 79.0711  25
   6 -13   4 520.811 64.1937  51
   6 -13   4 517.805 37.5131  25
   6 -13   4 612.839 52.9160  32
   6 -13   5 167.751 21.2933  25
   6 -13   5 175.471 26.3539  32
   6  14  -7 9.28126 12.4930  31
  -6 -14   7 30.1978 23.3686  28
   6  14  -7 34.7063 18.7931  49
   6  14  -6 7705.50 265.263  20
   6  14  -6 7590.07 262.544  42
   6  14  -6 7574.52 265.215  29
   6  14  -6 7445.26 275.608  49
   6  14  -5 114.675 23.9271  29
   6  14  -5 103.596 24.7704  20
   6  14  -5 80.1074 21.5050  42
   6  14  -4 8869.90 290.379  48
   6  14  -4 7669.32 285.878  42
   6  14  -4 7740.35 285.004  29
  -6 -14   4 8519.86 290.206  26
   6  14  -4 7701.59 284.673  20
   6  14  -3 74.8384 26.3199  42
   6  14  -3 96.6779 26.9632  20
  -6 -14   3 118.466 36.3601  26
   6  14  -3 86.3037 26.8563  29
   6  14  -2 9999.01 351.206  29
   6  14  -2 10106.9 350.699  20
   6 -14  -1 251.680 37.6805  32
   6 -14  -1 297.764 53.8935  40
   6  14  -1 270.010 33.5853  20
   6 -14   0 5896.42 227.424  32
   6 -14   0 6133.48 250.637  40
   6  14   0 5479.25 210.623  20
   6 -14   1 47.9069 39.7566  40
   6 -14   1 24.5996 29.2112  32
   6 -14   1 82.0396 51.5913  51
   6  14   1 59.6305 21.5224  20
   6 -14   2 5610.65 215.205  32
   6 -14   2 4956.92 228.444  51
   6  14   2 5273.33 192.535  20
   6 -14   3 314.609 54.0379  51
   6 -14   3 364.872 29.0666  25
   6 -14   4 119.928 17.5464  25
   6 -14   4 113.730 24.1472  32
  -6 -15   6 25.5058 19.9046  28
   6  15  -6 7.27783 16.6858  49
   6  15  -5 7267.65 250.720  42
   6  15  -5 7328.00 251.390  29
   6  15  -5 7178.13 262.318  49
   6  15  -5 7314.61 250.864  20
   6  15  -4 34.7291 17.7968  42
   6  15  -4 21.2029 17.7425  29
   6  15  -4 13.7689 17.3882  48
   6  15  -4 24.1652 17.7857  20
   6  15  -3 7369.65 253.864  29
   6  15  -3 6992.98 254.694  42
   6  15  -3 7237.84 252.428  20
   6  15  -2 14.6875 20.4895  29
   6  15  -2 38.5889 19.8423  42
   6  15  -2 49.5214 19.8692  20
   6  15  -1 5616.14 207.508  29
   6  15  -1 5896.03 206.763  20
   6 -15   0 458.598 62.5299  51
   6  15   0 420.822 35.3283  29
   6 -15   1 3157.34 162.764  51
   6 -15   1 3619.73 143.488  32
   6 -15   2 422.958 39.0023  32
   6 -15   3 1265.56 64.7459  32
   6  16  -3 7.47034 14.2113  29
   6  16  -3 29.5372 13.6103  42
   6  16  -2 5591.46 192.558  29
   6  16  -2 5446.00 194.918  42
   6  16  -1 21.6359 15.1821  29
   6  16  -1 50.8301 16.2565  42
   6  16   0 2293.06 92.0517  42
   7   0 -12-2.48433 14.9113  41
   7   0 -12-7.66228 20.3670  39
   7   0 -11 5353.51 199.650  41
   7   0 -11 5477.40 202.640  35
   7   0 -11 5342.97 209.270  39
   7   0 -10 36.1554 50.6346   6
   7   0 -10 19.7269 25.6766  35
   7   0  -9 3234.87 145.981  35
   7   0  -9 3193.18 178.375   6
   7   0  -9 3458.27 172.431  22
   7   0  -8 4.26064 40.0400  22
   7   0  -8-18.2538 49.1932   6
   7   0  -7 1632.14 110.331  22
   7   0  -7 1693.30 112.021   6
   7   0  -6 24.1029 37.6724  38
   7   0  -6 3.61150 35.0403  22
   7   0  -5 96.2772 35.5600  38
  -7   0   4-19.6949 48.6454   9
   7   0  -4 11.5536 27.3220  38
   7   0  -3 3775.13 160.780   5
  -7   0   3 3631.95 246.496   9
   7   0  -3 4088.76 177.292  37
   7   0  -3 3826.17 169.074  38
   7   0  -2 6.67167 22.9942   5
   7   0  -2-28.8725 49.7549   3
   7   0  -2 15.1783 26.3828  37
   7   0  -1 11755.5 406.906   5
   7   0  -1 11153.3 516.792   3
   7   0  -1 11424.3 419.011  37
   7   0   0 19.4797 23.1956   5
   7   0   0-10.3893 41.9120   3
   7   0   0 60.4181 30.7126  23
   7   0   0 27.8937 28.1628  37
   7   0   1 29858.5 1011.60  23
   7   0   1 30815.3 1007.09   5
   7   0   2 3.23865 30.2370  23
   7   0   2 17.8138 26.3945   5
  -7   0  -2 13.5812 20.9934   8
   7   0   3 17774.0 640.559   5
  -7   0  -3 19003.8 627.636   8
   7   0   4-32.2752 30.1942   5
  -7   0  -4 9.92296 21.7274   8
   7   0   5 3619.11 202.112   5
  -7   0  -5 6482.39 209.527   8
   7   0   6-19.5696 32.2298   5
   7   0   7 3172.01 143.708   5
   7   0   8-10.5914 21.6151   5
   7   0   9 581.501 33.9647   5
   7   1 -12 2363.45 101.438  39
   7  -1 -12 2417.11 101.604  39
   7   1 -12 2343.97 96.8295  41
   7  -1 -12 2360.87 95.8601  41
   7   1 -11 131.599 28.7385  35
   7   1 -11 111.352 31.7197  39
   7  -1 -11 95.0101 32.6448  39
   7  -1 -11 134.669 25.0420  41
   7   1 -10 6312.89 267.092   6
   7  -1 -10 6484.05 267.407   6
   7   1  -9 24.6827 51.3527   6
   7  -1  -9 113.152 62.1014   6
   7   1  -9 63.9406 31.7320  35
   7   1  -9 53.8551 43.5671  22
   7  -1  -9 57.2558 45.6416  22
   7   1  -8 2159.82 134.593   6
   7  -1  -8 2140.37 134.319   6
   7   1  -8 1994.06 127.180  22
   7  -1  -8 2128.45 129.486  22
   7   1  -7 32.4010 43.8771   6
   7  -1  -7-16.1688 40.6431   6
   7   1  -7-4.00836 37.4203  22
   7  -1  -7-16.2307 39.3667  22
   7  -1  -6 495.433 58.0118  38
   7   1  -6 444.948 58.1852  38
   7   1  -6 402.967 54.5929  22
   7  -1  -6 448.848 59.2367  22
   7   1  -5 408.869 54.4017  38
   7  -1  -5 390.471 51.8487  38
  -7   1   4 394.508 84.2367   9
  -7  -1   4 405.359 82.9297   9
   7   1  -4 567.934 57.3637  38
   7  -1  -4 658.293 61.0416  37
   7  -1  -4 627.343 58.5827  38
   7  -1  -3 2.28320 21.1763   5
   7   1  -3-2.27457 23.2646   5
  -7   1   3-9.92707 44.1237   9
  -7  -1   3 59.8389 46.8634   9
   7  -1  -3 30.4576 29.8506  38
   7   1  -3 27.7787 29.0353  38
   7  -1  -3 24.8413 26.7814  37
   7  -1  -2 9256.38 445.583   3
   7   1  -2 9035.22 443.668   3
   7  -1  -2 9698.80 339.014   5
   7   1  -2 9884.75 339.922   5
  -7  -1   2 8688.98 443.682   9
   7  -1  -2 9519.18 353.043  37
   7   1  -2 8883.92 349.669  37
   7  -1  -1 91.0872 25.1893   5
   7   1  -1 95.1570 26.2262   5
   7  -1  -1 19.5326 43.4973   3
   7   1  -1 146.383 60.4961   3
  -7  -1   1 50.0520 48.3396   9
   7  -1  -1 112.912 32.7250  37
   7   1  -1 97.2505 31.8906  37
   7  -1   0 14492.8 493.602   5
   7   1   0 14221.5 492.670   5
   7  -1   0 14160.0 615.809   3
   7   1   0 13993.6 614.375   3
   7   1   0 14342.0 502.632  23
   7  -1   0 13812.7 505.230  37
   7  -1   1 143.778 31.6398   5
   7   1   1 137.836 30.5813   5
   7   1   1 159.339 35.8259  23
   7  -1   1 141.361 35.5527  37
   7   1   2 26408.7 890.377  23
  -7   1  -2 25700.9 868.027   8
  -7  -1  -2 25837.3 868.363   8
   7   1   2 27048.9 882.806   5
   7  -1   2 26542.5 881.693   5
   7   1   3 14.9860 33.5517  23
  -7   1  -3 2.42036 22.9010   8
  -7  -1  -3 36.1766 23.8339   8
   7   1   3 22.7783 27.1764   5
   7  -1   3 9.77155 25.8073   5
   7   1   4 6659.31 284.989  23
  -7   1  -4 7668.53 268.814   8
  -7  -1  -4 7744.48 269.261   8
   7   1   4 6508.10 277.851   5
   7  -1   4 6172.26 275.447   5
   7   1   5 88.6716 39.0620  23
   7   1   5 42.4485 31.0281   5
   7  -1   5 28.1465 33.5417   5
  -7   1  -5 49.7930 24.9500   8
  -7  -1  -5 74.4049 26.7930   8
   7   1   6 3450.37 164.047   5
   7  -1   6 3685.59 166.388   5
   7   1   7 2.53045 27.4225   5
   7  -1   7 50.1357 27.8301   5
   7   1   8 1655.92 80.4919   5
   7  -1   8 1679.56 80.6514   5
   7  -1   9 2.78990 12.0718   5
   7   2 -12 56.0648 17.4760  41
   7   2 -12 56.9386 20.4898  35
   7   2 -12 81.4702 22.9444  39
   7  -2 -12 73.7303 22.4006  39
   7   2 -11 3745.50 149.842  35
   7   2 -11 3503.50 153.021  39
   7  -2 -11 3880.44 154.327  39
   7   2 -10 965.697 65.0461  35
   7  -2 -10 929.155 69.9665  39
   7   2  -9 4192.19 177.162  35
   7   2  -9 4032.54 208.727   6
   7  -2  -9 4173.54 210.921   6
   7   2  -9 4274.60 199.680  22
   7  -2  -9 4254.98 198.259  22
   7   2  -8 50.7595 40.0179  22
   7  -2  -8 33.8061 44.8694  22
   7   2  -8-37.2107 48.6176   6
   7  -2  -8 37.0464 48.9150   6
   7   2  -7 2520.60 142.408  22
   7  -2  -7 2404.87 141.233  22
   7   2  -7 2848.99 148.216   6
   7  -2  -7 2625.72 145.174   6
   7  -2  -6 95.9220 37.4750  38
   7   2  -6 68.9874 40.5601  38
   7   2  -6 97.1205 40.1832  22
   7  -2  -6 48.2183 37.7984  22
   7  -2  -5 237.333 43.2844  38
   7   2  -5 252.918 47.3933  38
   7   2  -4 418.749 50.1669  38
   7  -2  -4 484.607 52.9220  37
   7  -2  -4 490.581 51.4013  38
   7  -2  -3 2536.88 126.164  37
   7  -2  -3 2496.94 121.954  38
   7   2  -3 2407.58 120.904  38
   7  -2  -2 297.247 72.9525   3
   7   2  -2 268.842 70.0547   3
   7  -2  -2 284.742 37.4679   5
   7   2  -2 275.264 35.1645   5
  -7  -2   2 346.997 76.8899   9
   7   2  -2 286.451 41.9374  38
   7  -2  -2 329.588 45.8034  37
   7   2  -2 320.212 43.4948  37
   7   2  -1 11241.9 395.480  23
   7  -2  -1 10825.6 383.107   5
   7   2  -1 10902.2 382.631   5
   7  -2  -1 9839.87 484.295   3
   7   2  -1 10421.7 492.128   3
  -7  -2   1 9946.84 487.578   9
   7  -2  -1 11102.7 400.527  37
   7  -2   0 19.1165 23.4676   5
   7   2   0-7.08790 22.7799   5
   7   2   0-9.18403 25.9847  23
   7  -2   0-17.1840 30.5504  37
   7  -2   1 15211.8 517.174   5
   7   2   1 14864.1 515.427   5
   7   2   1 15297.6 529.420  23
   7  -2   1 13930.6 531.275  37
   7   2   2 87.4798 35.2318  23
   7   2   2 82.2825 29.2826   5
   7  -2   2 97.2540 30.4701   5
  -7   2  -2 89.7518 25.0552   8
  -7  -2  -2 77.8001 25.2777   8
   7  -2   2 27.8427 33.5799  37
   7   2   3 10617.3 417.005  23
  -7   2  -3 11738.9 396.003   8
  -7  -2  -3 11564.6 395.215   8
   7   2   3 10674.8 402.932   5
   7  -2   3 10494.6 402.953   5
   7   2   4-8.33025 38.0981  23
  -7   2  -4-5.00190 23.1917   8
  -7  -2  -4 19.9517 23.4373   8
   7   2   4-20.0206 28.7757   5
   7  -2   4-3.33310 27.8313   5
   7   2   5 5544.09 248.272  23
  -7   2  -5 6116.11 228.560   8
  -7  -2  -5 6298.38 229.160   8
   7   2   5 5219.84 234.439   5
   7  -2   5 5633.77 237.949   5
   7   2   6-8.98874 28.1634   5
   7  -2   6-41.2679 29.9826   5
   7   2   6 3.40625 32.6412  23
   7   2   7 2706.28 132.414   5
   7  -2   7 2936.38 134.804   5
   7   2   8 15.7981 17.4529   5
   7  -2   8 3.12028 16.9043   5
   7   3 -12 2037.07 85.0971  35
   7   3 -12 1928.08 84.2308  39
   7  -3 -12 1846.92 83.3987  39
   7   3 -12 2001.08 83.0306  41
   7   3 -11 33.9932 24.0441  35
   7   3 -11 33.7895 27.2157  39
   7  -3 -11 53.0952 26.3667  39
   7   3 -10 4065.12 166.307  35
   7  -3 -10 3990.22 170.703  39
   7   3  -9 32.1669 42.0347  22
   7   3  -9 72.2962 53.5004   6
   7  -3  -9 19.1545 52.3977   6
   7   3  -9 20.2756 31.2852  35
   7   3  -8 5356.96 243.938  22
   7   3  -8 5982.62 257.791   6
   7  -3  -8 5631.32 254.102   6
   7   3  -7 41.3492 43.9056   6
   7  -3  -7 16.5035 41.0110   6
   7  -3  -7 13.7376 25.3011  30
   7   3  -7 35.8386 38.1600  22
   7  -3  -6 1388.53 81.7782  30
   7  -3  -6 1622.73 98.5940  38
   7   3  -6 1599.91 102.703  22
   7  -3  -5 417.838 50.7376  38
   7   3  -5 399.862 53.6242  38
   7   3  -4 1610.18 98.1284  38
   7  -3  -4 1707.74 101.104  37
   7  -3  -4 1723.45 97.1075  38
   7  -3  -3 1874.45 104.372  37
   7  -3  -3 1854.25 102.008  38
   7   3  -3 1801.92 101.659  38
   7  -3  -2 5372.95 315.815   3
   7   3  -2 5000.48 307.653   3
   7  -3  -2 6068.04 225.375   5
   7   3  -2 6126.08 225.720   5
   7  -3  -2 6202.69 241.948  37
   7   3  -2 5617.94 230.514  38
  -7  -3   2 5367.42 317.926   9
   7  -3  -1 622.020 49.2251   5
   7   3  -1 546.690 46.9038   5
   7  -3  -1 594.376 59.6045  37
   7   3  -1 628.255 56.5146  23
   7  -3   0 8891.87 323.001   5
   7   3   0 8856.31 322.005   5
   7  -3   0 9144.91 345.664  37
   7   3   0 8814.54 335.484  23
   7  -3   1 118.225 28.5477   5
   7   3   1 101.185 26.1897   5
   7  -3   1 126.752 40.2232  37
   7   3   1 135.491 34.6430  23
   7   3   2 11540.0 419.970  23
  -7   3  -2 11539.6 395.170   8
  -7  -3  -2 11131.5 394.046   8
   7   3   2 10930.2 398.754   5
   7  -3   2 10648.1 398.600   5
   7   3   3 86.7945 39.4828  23
  -7   3  -3 133.337 28.8520   8
  -7  -3  -3 107.280 27.0002   8
   7   3   3 106.868 31.3050   5
   7  -3   3 73.0568 29.7295   5
  -7   3  -4 9857.47 336.589   8
  -7  -3  -4 9632.53 334.772   8
   7   3   4 8990.44 340.552   5
   7  -3   4 9047.68 341.251   5
   7   3   5 20.7247 37.3860  23
  -7  -3  -5 24.4466 24.0131   8
   7   3   5 23.9907 24.6237   5
   7  -3   5-8.97224 27.3601   5
   7   3   6 6431.56 245.090   5
   7  -3   6 6579.87 246.478   5
   7   3   7 13.0617 25.8094  23
   7   3   7-16.5211 20.7643   5
   7  -3   7 12.2376 22.3136   5
   7   3   8 2529.27 100.741  23
  -7  -3  -8 2211.42 84.2921  27
   7   3   8 1955.28 97.7757  36
   7   3   8 2179.40 93.5134   5
   7  -3   8 2372.84 95.1033   5
   7   4 -12 12.2993 14.0183  41
   7   4 -12 39.6395 17.9530  35
   7  -4 -12 14.2862 15.7728  39
   7   4 -11 2004.20 91.3177  35
   7   4 -11 1852.26 91.0666  39
   7  -4 -11 1921.76 89.7262  39
   7   4 -10 254.012 37.2434  35
   7  -4 -10 203.842 36.6094  39
   7   4  -9 2509.40 136.747  22
   7   4  -9 2297.72 143.016   6
   7  -4  -9 2114.06 139.197   6
   7  -4  -8 18.0747 26.3441  30
   7   4  -8-4.10041 40.7516  22
   7   4  -8-4.59940 46.7739   6
   7  -4  -8-41.3435 51.6994   6
   7   4  -7 1469.97 104.457   6
   7  -4  -7 1245.66 98.9640   6
   7  -4  -7 1273.20 76.8164  30
   7   4  -7 1303.07 97.0053  22
   7  -4  -6 556.926 59.2510  38
   7   4  -6 693.800 69.4937   6
   7  -4  -6 523.183 63.4578   6
   7   4  -6 520.967 61.4068  22
   7  -4  -6 440.692 45.8513  30
   7  -4  -5 42.5950 23.3133  30
   7  -4  -5 5.84624 30.3937  38
   7   4  -5-6.82884 36.6271  38
   7  -4  -4 21.9992 23.7328  30
   7  -4  -4 24.7958 28.3465  38
   7  -4  -4 45.3721 28.4410  37
   7  -4  -3 6380.84 251.838  37
   7  -4  -3 6217.90 245.708  38
   7  -4  -2 154.772 35.9959  37
   7  -4  -2 66.5036 24.6662   5
   7   4  -1 12570.5 449.664  23
   7  -4  -1 12973.0 458.847  37
   7  -4  -1 12274.6 434.953   5
   7   4   0 1458.71 91.7789  23
   7  -4   0 1598.57 101.449  37
   7  -4   0 1483.69 82.4252   5
   7  -4   1 15307.1 533.686   5
   7   4   1 15973.4 554.112  23
   7  -4   2 385.893 43.3526   5
   7   4   2 388.733 52.7060  23
  -7   4  -2 440.793 43.1452   8
  -7  -4  -2 475.494 44.2845   8
   7   4   3 9996.87 386.317  36
   7   4   3 10331.8 372.747   5
   7  -4   3 10129.8 373.488   5
  -7   4  -3 10753.8 372.868   8
  -7  -4  -3 10765.3 371.977   8
   7   4   3 9848.15 396.195  23
   7   4   4 2.67286 23.0574   5
   7  -4   4 46.2409 27.8227   5
  -7   4  -4 7.58741 23.3010   8
  -7  -4  -4 22.3337 23.7831   8
   7   4   4 34.3601 36.7533  23
   7   4   5 8188.66 277.897   5
   7  -4   5 8810.39 282.360   5
   7   4   6 17.5036 34.1846  23
   7  -4   6 36.0992 26.2109   5
   7   4   7 4169.71 171.535  23
  -7  -4  -7 4110.66 144.639  27
   7  -4   7 4058.09 156.464   5
   7   4   8 14.9201 19.4128  36
  -7  -4  -8 0.70327 10.5054  27
   7   4   8 6.26325 19.3929  23
   7   5 -12 2574.34 101.394  35
   7   5 -12 2622.33 100.147  41
   7   5 -11 101.465 24.7556  35
  -7  -5  11 12.4399 68.7650  53
   7   5 -10 4064.77 160.541  35
  -7  -5  10 3861.31 158.822  34
  -7  -5   9 61.3715 104.205  53
   7   5  -9 226.318 48.9069  22
  -7  -5   8 559.645 141.312  53
   7  -5  -8 762.614 58.2351  30
   7   5  -7 579.475 66.5648  22
  -7  -5   7 507.943 137.941  53
   7  -5  -7 537.792 47.8705  30
   7   5  -6 212.910 46.5544  22
   7  -5  -6 174.376 33.6864  30
  -7  -5   6 131.761 109.412  53
   7  -5  -5-2.27279 23.6270  30
  -7  -5   5 18.4723 83.3004  53
  -7  -5   4 652.841 54.0360  26
  -7  -5   4 649.389 113.999  53
   7  -5  -4 849.089 65.0584  37
  -7  -5   3 85.9428 82.5373  53
   7  -5  -3 55.0847 31.4047  38
   7  -5  -3 47.8104 29.3941  37
   7  -5  -2 8426.11 298.831  25
   7  -5  -2 8025.03 310.997  37
   7   5  -1 35.0792 25.8436  23
   7  -5  -1 57.0503 24.8956  25
   7  -5  -1 64.3662 31.0284  37
   7   5   0 12940.9 461.513  23
   7  -5   0 12864.4 451.106  25
   7  -5   0 12720.7 472.180  37
   7   5   1 40.1305 28.8431  23
   7   5   1-6.05319 29.0019  36
   7   5   2 9848.59 369.884  23
   7   5   2 9474.94 360.035  36
   7   5   3 23.7524 30.1934  23
   7   5   3 43.9498 31.3674  36
  -7  -5  -4 10423.6 379.101  52
   7   5   4 10678.0 363.319  36
  -7  -5  -5 27.4571 36.8669  52
   7   5   5-3.89529 31.4290  23
   7   5   5 39.0645 30.7997  36
  -7  -5  -6 5954.19 230.308  52
  -7  -5  -6 5718.54 191.811  27
   7   5   7 4.44425 21.6948  36
   7   5   7 2.38832 25.7485  23
  -7  -5  -7 19.6608 13.5836  27
   7   5   8 1691.12 75.3446  23
  -7  -5  -8 1611.64 61.8505  27
   7   6 -12 27.3565 12.4622  41
  -7  -6  11 1999.27 153.885  53
   7   6 -11 2661.61 105.825  35
  -7  -6  10 313.310 99.2112  53
   7   6 -10 435.001 40.3781  35
  -7  -6  10 326.913 39.5187  34
  -7  -6   9 4005.76 277.294  53
  -7  -6   9 4761.60 191.423  34
  -7  -6   8 2347.17 213.856  53
   7  -6  -8 2436.02 113.154  30
   7   6  -7 1118.14 86.9863  22
   7  -6  -7 973.545 65.1992  30
   7   6  -6 157.704 45.3226  22
   7  -6  -6 70.3160 28.2527  30
  -7  -6   6 109.370 103.958  53
   7  -6  -5 485.987 46.7608  30
  -7  -6   5 479.093 47.8658  26
  -7  -6   5 426.105 114.844  53
  -7  -6   4 69.1221 84.3442  53
  -7  -6   4-2.12353 33.1791  26
   7  -6  -4 39.8156 27.7695  37
  -7  -6   3 3076.41 215.287  53
   7  -6  -3 3344.68 152.402  37
  -7  -6   2 61.4999 74.7153  53
   7  -6  -2 175.584 31.3302  25
   7  -6  -2 113.996 36.6542  37
   7  -6  -1 3889.96 165.736  25
   7  -6  -1 3904.92 178.676  37
   7   6  -1 4025.63 172.970  36
   7   6   0 144.136 33.2730  23
   7  -6   0 130.251 30.5695  25
   7  -6   0 145.646 40.8708  37
   7   6   0 115.805 32.4008  36
   7   6   1 13531.9 475.069  23
   7  -6   1 13113.5 465.290  25
   7   6   1 12982.6 469.970  36
  -7  -6  -2 201.713 24.8584  27
   7   6   2 308.588 46.3206  23
   7  -6   2 219.621 39.1762  25
   7   6   2 232.572 40.9877  36
  -7  -6  -3 10706.3 340.392  27
   7   6   3 10009.8 378.753  23
   7   6   3 10667.4 373.768  36
  -7  -6  -4 124.993 45.6168  52
  -7  -6  -4 84.9907 20.2030  27
   7   6   4 116.646 37.7291  23
   7   6   4 79.8229 32.7833  36
  -7  -6  -5 5102.96 222.066  52
  -7  -6  -5 5166.90 180.832  27
   7   6   5 4967.83 207.609  36
  -7  -6  -6 41.1421 33.6045  52
  -7  -6  -6 12.1881 14.3934  27
   7   6   6 32.3082 28.1467  23
   7   6   6 10.2210 24.3334  36
  -7  -6  -7 2669.62 97.5190  27
   7   6   7 2612.22 116.551  23
   7   6   7 2330.03 111.151  36
   7   6   8 18.4722 16.4835  23
   7   6   8 17.3691 14.2277  36
  -7  -7  11 118.015 55.7027  53
  -7  -7  11 128.084 21.2033  34
   7   7 -11 113.771 20.8023  35
  -7  -7  10 2627.95 185.673  53
   7   7 -10 3094.08 122.829  35
  -7  -7  10 2819.04 120.800  34
  -7  -7   9 401.411 104.345  53
  -7  -7   9 341.685 45.6885  34
   7   7  -9 362.515 40.7362  35
  -7  -7   8 732.340 131.600  53
   7  -7  -8 816.215 56.5285  30
  -7  -7   7 481.841 121.239  53
   7  -7  -7 350.838 39.6871  30
  -7  -7   6 333.682 111.312  53
  -7  -7   6 497.696 51.1117  26
   7  -7  -6 307.798 39.2447  30
  -7  -7   5 109.899 88.4210  53
  -7  -7   5 133.120 34.4464  26
   7  -7  -5 161.433 31.1990  30
  -7  -7   4 519.393 50.9183  26
  -7  -7   4 794.973 125.496  53
   7  -7  -3 30.6436 25.8328  37
   7   7  -3-16.8161 26.7872  20
  -7  -7   3 57.3849 78.0467  53
  -7  -7   3-25.6755 33.1842  26
  -7  -7   2 2203.97 181.676  53
   7  -7  -2 2427.41 114.658  25
   7  -7  -2 2480.89 124.295  37
   7  -7  -1 12.1901 22.9380  25
   7  -7  -1 64.4048 34.0299  37
   7   7  -1 51.5380 29.1387  36
   7   7   0 12122.4 431.301  23
   7  -7   0 12390.7 426.510  25
   7  -7   0 12068.5 443.829  37
   7   7   0 11508.6 429.583  36
   7  -7   1 192.320 57.7893  32
   7  -7   1 251.729 40.1662  25
   7   7   1 275.935 41.4181  23
   7   7   1 265.107 41.6428  36
  -7  -7  -2 15324.6 501.851  27
   7   7   2 16013.7 536.986  23
   7  -7   2 15124.8 528.186  25
   7   7   2 15888.1 533.578  36
  -7  -7  -3 270.938 60.0697  52
  -7  -7  -3 313.893 29.4567  27
   7   7   3 362.815 47.0390  23
   7  -7   3 275.459 42.3283  25
   7   7   3 379.895 46.9428  36
  -7  -7  -4 5839.29 250.340  52
  -7  -7  -4 6363.30 203.710  27
   7   7   4 5854.20 234.830  23
   7   7   4 6191.57 231.591  36
  -7  -7  -5 153.088 44.1824  52
  -7  -7  -5 153.565 22.7314  27
   7   7   5 129.377 35.1004  23
   7  -7   5 147.313 31.1623  25
   7   7   5 163.067 34.2313  36
  -7  -7  -6 4805.85 202.492  52
  -7  -7  -6 4848.23 170.397  27
   7   7   6 4741.23 193.974  23
   7   7   6 4721.54 189.439  36
  -7  -7  -7 132.583 16.9562  27
   7   7   7 166.568 27.5969  23
   7   7   7 99.2682 21.8557  36
  -7  -8  11 1100.08 49.8454  34
  -7  -8  10 374.660 77.8567  53
   7   8 -10 438.532 36.2202  35
  -7  -8  10 484.726 37.9751  34
  -7  -8   9 3029.74 130.400  34
   7   8  -9 3157.81 129.330  35
   7  -8  -8 46.8781 25.4233  30
  -7  -8   8 19.6738 34.1670  34
  -7  -8   7 916.248 132.820  53
  -7  -8   7 766.995 62.5302  26
   7  -8  -7 942.898 59.4580  30
  -7  -8   6-35.5848 86.3209  53
   7  -8  -6 73.9516 28.3023  30
  -7  -8   6 22.8425 33.7036  26
   7  -8  -5 247.098 35.5253  30
  -7  -8   5 206.837 42.1189  26
   7   8  -5 275.420 37.9506  20
   7   8  -4 524.838 48.4397  20
  -7  -8   4 565.034 112.428  53
   7  -8  -4 480.670 45.7241  30
  -7  -8   4 470.651 49.1712  26
   7   8  -3 3704.80 156.792  20
  -7  -8   3 3486.32 152.209  26
  -7  -8   3 3917.16 241.187  53
  -7  -8   2 509.319 50.2586  26
   7  -8  -2 568.365 47.6303  25
   7  -8  -2 456.855 49.9753  37
   7  -8  -1 6825.79 260.338  25
   7  -8  -1 7017.41 271.697  37
   7  -8   0 616.515 52.8274  25
   7  -8   0 714.714 65.1961  37
   7   8   0 621.506 57.2996  36
   7   8   1 18467.1 583.304  23
   7  -8   1 18711.3 580.948  25
   7   8   1 18060.2 585.354  36
  -7  -8  -2 43.7952 17.9813  27
   7  -8   2-5.50945 48.2698  32
   7   8   2 59.0518 27.4856  23
   7  -8   2 66.9928 28.6313  25
   7   8   2 34.4024 27.1551  36
  -7  -8  -3 10814.5 449.516  52
  -7  -8  -3 12461.5 402.864  27
   7   8   3 12516.8 431.076  23
   7  -8   3 10347.1 420.356  25
   7   8   3 13374.0 433.440  36
  -7  -8  -4 103.317 45.6008  52
  -7  -8  -4 69.2671 18.1052  27
   7   8   4 112.897 32.2003  23
   7  -8   4 50.2179 28.2352  25
   7   8   4 91.3379 29.6061  36
  -7  -8  -5 5258.52 221.984  52
  -7  -8  -5 5541.75 184.024  27
   7   8   5 5147.19 204.604  23
   7   8   5 5104.33 202.303  36
  -7  -8  -6 121.749 35.8373  52
  -7  -8  -6 146.769 19.2818  27
   7   8   6 131.026 26.8987  23
   7  -8   6 109.179 23.4381  25
   7   8   6 132.264 26.0109  36
   7  -8   7 2849.17 117.273  37
   7   8   7 2708.67 115.439  36
   7   8   7 2868.14 116.043  23
  -7  -9  10 3538.27 127.397  34
  -7  -9  10 2801.26 167.128  53
   7   9  -9 33.6663 20.5765  35
  -7  -9   9 58.2006 25.6350  34
  -7  -9   9-5.65256 63.0424  53
  -7  -9   8 2675.45 121.881  34
  -7  -9   8 2951.66 193.492  53
  -7  -9   7 30.3654 78.0699  53
  -7  -9   7 14.5770 33.6559  34
   7   9  -7 43.9897 21.8980  20
   7   9  -7 23.8372 21.8555  29
   7  -9  -7 37.1260 24.0336  30
  -7  -9   7 31.5124 35.0249  26
  -7  -9   6 735.586 118.980  53
  -7  -9   6 677.400 63.8766  34
   7  -9  -6 858.106 56.9241  30
   7   9  -6 852.792 57.7487  29
  -7  -9   6 728.536 61.3726  26
   7   9  -6 861.588 57.0054  20
   7  -9  -5 1463.76 79.7929  30
   7   9  -5 1556.75 83.1617  29
  -7  -9   5 1406.51 84.9472  26
   7   9  -5 1535.95 82.8689  20
  -7  -9   4 193.605 86.8018  53
   7  -9  -4 226.997 34.7763  30
   7   9  -4 257.391 38.1340  29
  -7  -9   4 190.428 39.1840  26
   7   9  -4 212.377 35.4575  20
  -7  -9   3 363.241 44.3703  26
   7   9  -3 394.952 43.2733  20
   7   9  -2 4602.11 190.755  20
  -7  -9   2 4696.20 187.537  26
   7  -9  -2 4922.36 189.969  25
  -7  -9   1 1218.81 72.1578  26
   7  -9  -1 1169.84 72.5037  25
   7  -9  -1 1269.03 79.6675  37
  -7  -9   0 10823.4 355.698  26
   7  -9   0 9139.66 403.121  32
   7  -9   0 9893.58 359.868  25
   7  -9   0 10440.6 372.844  37
   7   9   0 9468.23 364.827  36
  -7  -9  -1 473.077 43.6246  26
   7  -9   1 399.046 43.2130  25
   7  -9   1 408.213 51.2147  37
   7   9   1 369.758 45.3320  36
  -7  -9  -2 9612.97 310.704  27
   7  -9   2 9232.22 329.912  25
   7   9   2 10366.6 338.843  36
  -7  -9  -3 58.6041 43.0564  52
  -7  -9  -3 28.7001 17.0951  27
   7  -9   3 42.3409 42.0912  32
   7  -9   3 19.0858 24.9527  25
   7   9   3 33.1238 23.5340  23
   7   9   3 30.2670 24.6398  36
  -7  -9  -4 9338.24 371.115  52
  -7  -9  -4 9777.17 329.033  27
   7   9   4 10186.8 348.833  23
   7  -9   4 9454.40 346.000  25
   7   9   4 9816.59 349.409  36
  -7  -9  -5 9.25890 32.6033  52
  -7  -9  -5 20.5569 14.4600  27
   7   9   5 22.8343 20.4191  23
   7  -9   5 14.4296 20.4020  25
   7   9   5 25.6824 20.8752  36
  -7  -9  -6 4456.02 148.704  27
   7   9   6 4099.05 159.658  36
   7   9   6 4366.20 159.261  23
  -7 -10   9 2116.78 86.4606  34
  -7 -10   9 1652.00 124.385  53
  -7 -10   8 448.496 40.4017  34
  -7 -10   8 331.452 76.9647  53
  -7 -10   7 1059.26 121.445  53
  -7 -10   7 1206.74 71.3185  34
   7  10  -7 1280.43 66.1464  20
   7 -10  -7 1127.52 65.0425  30
   7  10  -7 1431.64 69.4520  29
  -7 -10   7 1228.57 73.4200  26
  -7 -10   6 732.173 109.706  53
  -7 -10   6 591.918 53.5936  34
   7 -10  -6 601.590 47.2422  30
   7  10  -6 738.632 51.2813  29
  -7 -10   6 546.620 54.0206  26
   7  10  -6 652.179 48.1595  20
  -7 -10   5 102.423 83.9262  53
   7  10  -5 165.268 30.9811  29
   7 -10  -5 114.939 26.4979  30
  -7 -10   5 115.676 37.2044  26
   7  10  -5 111.605 29.0603  20
  -7 -10   4 1691.40 153.490  53
   7  10  -4 1697.28 87.6814  20
  -7 -10   4 1640.51 90.2184  26
   7 -10  -4 1563.70 83.0961  30
   7  10  -4 1637.52 87.6618  29
   7  10  -3 2391.25 112.332  20
  -7 -10   3 2289.74 111.311  26
   7  10  -2 996.750 65.2281  20
  -7 -10   2 981.929 65.7247  26
  -7 -10   1 9501.91 327.184  26
   7 -10  -1 8888.94 328.126  25
  -7 -10   0 153.389 32.7929  26
   7 -10   0 165.855 31.5244  25
   7 -10   1 6462.02 253.675  25
   7 -10   1 6813.44 265.164  37
   7  10   1 6957.11 261.977  36
  -7 -10  -2 278.656 27.2933  27
   7 -10   2 282.425 57.4839  32
   7 -10   2 306.880 37.2585  25
   7 -10   2 328.754 45.3675  37
   7  10   2 345.468 39.7033  36
  -7 -10  -3 6168.89 217.636  27
   7 -10   3 6345.79 233.475  25
   7  10   3 6685.12 239.085  36
  -7 -10  -4 240.535 47.0140  52
  -7 -10  -4 281.562 25.0344  27
   7 -10   4 224.706 30.6500  25
   7  10   4 259.060 32.9168  36
  -7 -10  -5 5715.19 233.914  52
  -7 -10  -5 6114.96 206.276  27
   7  10   5 5794.89 217.813  36
   7 -10   5 6166.06 216.117  25
   7 -10   6 27.5673 18.4485  37
   7  10   6 14.2769 13.8261  36
  -7 -11   9 943.530 46.0531  34
  -7 -11   8 1071.54 54.4523  34
  -7 -11   8 931.096 92.9213  53
  -7 -11   7 1143.12 107.449  53
  -7 -11   7 1117.16 61.9755  34
   7 -11  -7 1145.32 60.4443  30
  -7 -11   7 1187.19 66.7572  26
   7  11  -7 1169.27 60.1823  20
  -7 -11   6 151.590 68.3114  53
   7  11  -6 59.5420 21.4308  29
   7 -11  -6 75.4158 23.9425  30
  -7 -11   6 51.9749 30.0871  26
   7  11  -6 90.8934 23.8119  20
  -7 -11   5 623.821 101.490  53
   7  11  -5 613.283 47.0251  20
  -7 -11   5 499.475 52.6424  26
   7 -11  -5 693.556 46.9542  30
   7  11  -5 644.236 48.3859  29
   7  11  -4 1272.80 71.6540  20
  -7 -11   4 1224.41 75.3464  26
   7 -11  -4 1230.56 68.3584  30
   7  11  -4 1278.28 72.5334  29
   7  11  -3 536.202 46.8857  20
  -7 -11   3 526.147 49.8440  26
   7 -11  -3 555.828 44.4270  30
   7  11  -3 508.590 47.1052  29
  -7 -11   2 4114.96 161.277  26
   7  11  -2 3768.45 160.528  20
  -7 -11   1 214.073 35.5013  26
   7  11  -1 114.390 28.4719  20
   7  11   0 4693.67 192.883  20
   7 -11   0 4682.91 190.841  25
   7 -11   1 94.2637 25.1469  25
   7 -11   2 4910.49 185.938  25
   7 -11   2 5155.25 194.868  37
  -7 -11  -3 90.5956 39.6231  52
   7 -11   3 105.151 24.1801  25
   7 -11   3 146.158 30.8741  37
   7 -11   4 5235.11 185.358  25
   7 -11   4 5112.60 192.723  37
   7 -11   5 25.0122 14.2589  25
   7 -11   5 54.3500 18.0822  37
  -7 -12   8 816.669 46.5255  28
   7  12  -7 894.927 47.6494  20
   7 -12  -6 732.679 45.1437  30
   7  12  -6 754.613 46.6429  29
  -7 -12   6 687.551 51.7466  26
   7  12  -6 818.773 47.3727  20
   7  12  -5 13.0636 19.3664  29
   7 -12  -5 11.4526 18.8406  30
  -7 -12   5 12.4585 28.4592  26
   7  12  -5 9.59077 19.6497  20
   7  12  -4 210.700 29.8635  29
   7 -12  -4 203.537 28.0868  30
  -7 -12   4 216.043 37.8264  26
   7  12  -4 182.070 28.6232  20
   7 -12  -3 1204.34 66.7799  30
   7  12  -3 1349.19 72.0203  29
  -7 -12   3 1455.15 76.6863  26
   7  12  -3 1254.61 70.5355  20
   7  12  -2 66.6801 25.3609  29
  -7 -12   2 91.4063 31.2150  26
   7  12  -2 124.117 27.3539  20
  -7 -12   1 3233.45 128.398  26
   7  12  -1 2889.24 127.554  20
   7  12   0 122.319 26.0111  20
   7 -12   1 5033.28 187.452  25
   7  12   1 5011.94 188.555  20
   7 -12   2 347.528 32.8910  25
   7  12   2 294.338 31.7037  20
  -7 -12  -3 4902.44 218.845  52
   7 -12   3 6000.55 202.205  25
   7 -12   4 247.097 23.8987  25
   7  12   4 249.282 24.4092  20
   7  13  -6 285.771 25.8860  20
   7  13  -5 181.596 23.6893  20
  -7 -13   5 212.551 30.8553  26
   7  13  -5 190.257 24.3444  29
   7  13  -4 99.2088 21.9590  20
   7  13  -4 79.2557 20.5888  29
   7 -13  -4 98.2791 20.5929  30
  -7 -13   4 91.7668 28.7446  26
   7  13  -3 393.122 35.1851  20
   7  13  -3 399.261 34.5194  42
   7 -13  -3 384.582 32.3942  30
   7  13  -3 420.508 36.9414  29
  -7 -13   3 447.735 40.9538  26
   7 -13  -2 1956.93 87.0102  30
   7  13  -2 2012.57 92.1334  29
   7  13  -2 1938.92 90.2042  20
   7 -13  -1 315.054 29.9889  30
   7  13  -1 303.322 33.3007  29
   7  13  -1 334.369 32.5498  20
   7  13   0 4029.35 153.875  20
  -7 -13  -1 762.835 64.9334  52
   7  13   1 947.958 51.6386  20
   7  13   2 9547.44 323.089  20
   7  14  -4 298.754 25.5446  20
   7  14  -4 299.318 26.4278  29
   7  14  -3 538.025 34.7029  20
   7  14  -3 568.777 36.2454  29
   7  14  -2 407.421 30.5620  20
   7  14  -2 340.622 29.3515  42
   7  14  -2 345.114 30.6739  29
   7  14  -1 2837.90 107.655  20
   7  14  -1 2559.73 107.990  42
   7  14  -1 2823.00 109.493  29
   7  14   0 442.721 31.7956  20
   7  14   0 487.138 34.1296  29
   7  14   1 7800.71 265.890  29
   8   0 -11-11.8944 18.2483  39
   8   0 -10 3095.49 131.113  39
   8   0  -9 12.4039 33.4298  22
   8   0  -9 11.4741 44.5978   6
   8   0  -8 6871.81 279.950  22
   8   0  -8 7096.27 289.999   6
   8   0  -7 10.9508 37.7455  22
   8   0  -7 22.3842 40.0177   6
   8   0  -6 17732.0 604.997   6
   8   0  -6 16498.6 600.709  22
   8   0  -5-22.4184 36.5430  38
   8   0  -4 22058.6 752.730  38
   8   0  -3-12.0965 35.7126  38
   8   0  -2 14711.2 519.135  38
   8   0  -1 17.4300 28.1212  37
   8   0  -1-2.53715 20.8294   5
   8   0   0 3637.20 159.218   5
  -8   0  -1-15.1098 21.0708   8
   8   0   1 16.5867 22.3006   5
  -8   0  -2 69.3820 22.2842   8
   8   0   2 72.5745 28.0777   5
  -8   0  -3 2.10434 17.4240   8
   8   0   3-2.93180 24.2755   5
  -8   0  -4 147.612 26.6194   8
   8   0   4 92.3737 29.8181   5
   8   0   5 2.40885 23.9403   5
   8   0   6 389.575 36.5219   5
   8   0   7-16.3996 13.9045   5
   8   1 -11 2290.35 94.4495  39
   8  -1 -11 2179.97 92.7409  39
   8   1 -10 39.8102 26.9857  39
   8  -1 -10 40.3984 25.4581  39
   8   1  -9 5014.25 205.420  22
   8   1  -9 4645.46 212.632   6
   8  -1  -9 4591.75 212.058   6
   8   1  -8 84.5163 38.5012  22
   8  -1  -8 159.268 44.7718  22
   8   1  -8 114.778 47.8311   6
   8  -1  -8 98.9229 47.6293   6
   8   1  -7 13489.5 502.075  22
   8  -1  -7 12955.5 499.945  22
   8   1  -7 14906.7 512.445   6
   8  -1  -7 14597.6 510.426   6
   8   1  -6 31.7637 37.4765  22
   8  -1  -6 3.55106 36.7231  22
   8  -1  -6 33.0346 40.2948  38
   8   1  -6 27.9247 35.9013   6
   8  -1  -6 17.5238 37.5977   6
   8  -1  -5 18102.8 625.791  38
   8   1  -5 17618.9 625.631  38
   8  -1  -5 18200.4 627.817  22
   8  -1  -4 60.7779 36.9447  38
   8   1  -4 30.9423 36.1074  38
   8   1  -3 16840.5 588.582  38
   8  -1  -3 16966.8 588.632  38
   8  -1  -2-15.1644 37.4232  38
   8   1  -2 35.8582 35.1426  38
   8  -1  -2 31.8758 33.0681  37
   8  -1  -1 12061.3 425.103   5
   8   1  -1 12486.8 425.955   5
   8  -1  -1 11645.3 440.130  37
   8   1  -1 11626.5 431.771  38
   8  -1   0 125.658 29.8569   5
   8   1   0 111.953 30.4816   5
   8  -1   0 144.347 39.0983  37
   8  -1   1 912.102 65.7889   5
   8   1   1 847.937 64.1410   5
   8  -1   1 787.741 71.7911  37
  -8   1  -1 907.415 58.7795   8
  -8  -1  -1 878.907 58.6390   8
   8  -1   2 156.775 32.7506   5
   8   1   2 125.045 31.1847   5
  -8   1  -2 149.750 27.6313   8
  -8  -1  -2 197.733 30.1314   8
   8  -1   3 213.101 37.2232   5
   8   1   3 201.442 37.0689   5
  -8   1  -3 275.576 32.9169   8
  -8  -1  -3 303.222 34.4758   8
   8   1   3 289.130 46.2073  23
   8  -1   4 2.73614 24.1426   5
   8   1   4 2.74155 22.8918   5
  -8   1  -4-3.97557 17.7993   8
  -8  -1  -4-1.99056 18.4586   8
   8  -1   5 260.195 35.4604   5
   8   1   5 221.283 34.1269   5
   8  -1   6 33.0597 20.5665   5
   8   1   6 24.4764 19.7867   5
  -8  -1  -7 397.623 22.9381  27
   8   2 -11 54.1579 16.1017  35
   8   2 -11 78.2432 20.6322  39
   8  -2 -11 57.6023 18.6870  39
   8   2 -10 3468.57 136.042  35
   8  -2 -10 3445.40 139.393  39
   8   2  -9 118.006 47.8373   6
   8  -2  -9 151.079 49.1039   6
   8   2  -9 171.733 31.0479  35
   8  -2  -9 154.295 34.6843  39
   8   2  -9 257.438 45.3736  22
   8   2  -8 7308.39 284.080   6
   8  -2  -8 6831.96 279.881   6
   8   2  -8 6704.92 272.302  22
   8  -2  -8 6229.53 266.486  22
   8   2  -7 11.2174 38.8795   6
   8  -2  -7 29.9699 43.8756   6
   8   2  -7 57.5989 38.6209  22
   8  -2  -7 10.6786 37.6050  22
   8  -2  -6 12256.1 454.945  38
   8   2  -6 12451.3 459.022  22
   8  -2  -6 11271.1 454.488  22
   8   2  -6 13642.9 465.151   6
   8  -2  -6 13693.2 464.640   6
   8  -2  -5 18.4798 36.9798  38
   8   2  -5 6.55339 37.2224  38
   8  -2  -5 50.0445 36.6853  22
   8  -2  -4 17589.8 600.360  38
   8   2  -4 16951.3 600.754  38
   8  -2  -3 26.6351 34.0635  38
   8   2  -3 2.97083 32.5030  38
   8  -2  -3 3.48414 31.4248  37
   8  -2  -2 14884.8 527.299  37
   8  -2  -2 14800.3 518.027  38
   8   2  -2 14321.7 514.745  38
   8  -2  -1 27.4845 22.8908   5
   8   2  -1 36.9963 24.8326   5
   8   2  -1 61.1189 31.4001  38
   8  -2  -1 54.5907 33.7729  37
   8  -2   0 6934.03 264.025   5
   8   2   0 7285.27 265.639   5
   8  -2   0 6508.68 280.476  37
   8  -2   1 21.2367 24.6206   5
   8   2   1 23.6295 23.8524   5
  -8   2  -1 21.4993 21.9913   8
  -8  -2  -1-4.31291 20.0024   8
   8  -2   1 23.1901 32.5439  37
   8   2   2 834.234 73.8068  23
   8  -2   2 888.851 65.9432   5
   8   2   2 764.935 61.3909   5
  -8   2  -2 921.049 59.5714   8
  -8  -2  -2 1053.70 62.1172   8
   8  -2   2 842.171 74.3921  37
   8   2   3-6.99289 31.9817  23
  -8   2  -3-4.18050 19.7721   8
  -8  -2  -3-2.09307 17.0346   8
   8  -2   3-2.73205 24.9898   5
   8   2   3 5.44159 22.9071   5
   8   2   4 91.2351 34.5842  23
  -8   2  -4 129.811 25.3136   8
  -8  -2  -4 98.5766 24.4667   8
   8  -2   4 91.9199 29.4536   5
   8   2   4 117.527 29.6003   5
   8  -2   5 25.9596 21.8776   5
   8   2   5 2.17327 20.9557   5
   8   2   5-2.49709 27.1872  23
   8  -2   6 1384.75 68.8848   5
   8   2   6 1294.14 67.6235   5
   8   3 -11 1832.16 73.7201  41
   8   3 -11 1809.71 75.1071  35
   8   3 -11 1683.01 75.7444  39
   8   3 -10 28.2688 20.5584  35
   8   3  -9 4282.34 169.603  35
   8   3  -9 4501.65 188.380  22
   8   3  -9 4320.44 195.994   6
   8  -3  -9 4202.82 194.085   6
   8   3  -8 236.891 46.0739  22
   8   3  -8 267.271 54.7209   6
   8  -3  -8 149.538 51.0818   6
   8   3  -7 12097.7 454.813  22
   8   3  -7 12952.0 462.931   6
   8  -3  -7 12449.4 459.847   6
   8   3  -6 131.510 44.7750   6
   8  -3  -6 108.045 44.1408   6
   8   3  -6 124.321 42.4528  22
   8  -3  -5 16794.4 557.384  38
   8   3  -5 14869.5 556.232  38
   8  -3  -4 11.6367 32.4433  38
   8   3  -4 21.5663 34.0352  38
   8  -3  -3 11345.0 400.865  37
   8  -3  -3 10946.2 390.479  38
   8  -3  -2 68.2079 34.7678  38
   8   3  -2 25.3790 30.4453  38
   8  -3  -2 80.7012 35.1173  37
   8  -3  -1 9054.92 337.858  37
   8  -3  -1 8610.42 314.160   5
   8   3  -1 8214.52 310.867   5
   8  -3   0 3.89730 34.6443  37
   8  -3   0-9.79408 22.7060   5
   8   3   0-4.78692 23.0776   5
  -8   3  -1 5550.74 209.091   8
  -8  -3  -1 5447.27 208.088   8
   8  -3   1 4728.12 230.229  37
   8  -3   1 5365.08 213.246   5
   8   3   1 5526.63 213.168   5
   8  -3   2 8.09527 34.6324  37
   8  -3   2 15.2479 23.5662   5
   8   3   2-2.49717 21.1963   5
   8   3   2 18.2398 33.3677  23
  -8   3  -2-2.15707 19.5934   8
  -8  -3  -2 2.15784 20.1450   8
   8  -3   3 119.140 37.2581  37
   8   3   3 104.021 40.7871  23
  -8   3  -3 151.081 27.0325   8
  -8  -3  -3 149.863 26.7159   8
   8  -3   3 132.283 30.8678   5
   8   3   3 145.425 30.1420   5
   8   3   4 45.4787 34.9116  23
   8  -3   4 62.1650 26.5910   5
   8   3   4 89.1922 24.9954   5
   8   3   5 838.150 63.6841  23
   8  -3   5 750.483 53.5758   5
   8   3   5 870.556 54.8720   5
   8  -3   6 8.20603 15.8112   5
   8   3   6-10.9055 16.2982   5
   8   3   6 3.46436 22.2514  23
  -8  -3  -6 17.1608 11.9827  27
   8   4 -11 39.0057 14.3116  35
   8   4 -10 4505.80 163.417  35
   8   4 -10 4164.08 164.240  39
   8   4  -9 1.81224 23.3610  35
   8   4  -8 9014.95 334.844  22
   8   4  -8 8843.91 341.860   6
   8  -4  -8 8450.78 339.635   6
   8  -4  -7 1.96441 23.7705  30
   8   4  -7 3.41877 34.9626  22
   8   4  -7 58.3210 40.6451   6
   8  -4  -7-25.8712 44.0057   6
   8   4  -6 18503.8 655.199  22
   8   4  -6 19412.5 658.890   6
   8  -4  -6 18665.9 657.256   6
   8  -4  -5 14.4944 37.1091  38
   8  -4  -4 15674.6 546.139  38
   8  -4  -3-27.9537 33.4228  38
   8  -4  -3-3.33394 29.4211  37
   8  -4  -2 12087.5 435.322  37
   8  -4  -2 11595.4 423.500  38
   8  -4  -1 220.737 45.5756  37
  -8   4   0 4903.64 196.818   8
  -8  -4   0 5030.22 197.887   8
   8  -4   0 5504.15 231.215  37
   8  -4   0 5228.27 202.425   5
  -8  -4  -1 278.147 34.9037   8
  -8   4  -1 257.089 33.2192   8
   8  -4   1 161.698 43.5258  37
   8  -4   1 229.415 35.2473   5
   8  -4   2 437.244 43.0222   5
   8   4   2 474.321 57.4809  23
  -8   4  -2 440.746 40.8507   8
  -8  -4  -2 477.410 41.8022   8
   8   4   3 165.993 40.7046  23
   8  -4   3 159.265 42.6493  37
   8  -4   3 207.563 32.9368   5
  -8  -4  -3 251.879 25.4983  27
  -8  -4  -3 245.752 31.6523   8
   8  -4   4 439.106 40.6629   5
  -8  -4  -4 405.522 29.4980  27
   8   4   4 188.588 41.3230  23
   8  -4   4 258.162 43.3068  37
   8  -4   5 31.9057 19.3955   5
   8   4   5 10.2013 26.6657  23
  -8  -4  -5 25.0642 13.6927  27
   8   4   6 789.873 51.1967  23
  -8  -4  -6 723.815 36.5623  27
   8   5 -10 22.3753 17.4353  35
   8   5 -10-4.04126 19.3743  39
  -8  -5  10-6.78305 18.4824  34
  -8  -5   9 5988.95 235.289  34
   8   5  -9 7127.50 239.229  35
   8   5  -8 847.392 70.0831  22
   8   5  -7 13292.1 465.582  22
   8  -5  -7 12581.5 439.444  30
   8   5  -6 29.4282 37.1390  22
   8  -5  -6 10.1680 24.1191  30
   8   5  -5 15692.4 533.914  22
   8  -5  -5 14621.8 512.843  30
   8  -5  -4 75.1139 36.4227  38
  -8  -5   4 86.6212 31.1372  26
   8  -5  -4 60.0036 29.8186  30
   8  -5  -3 14783.4 498.478  38
   8  -5  -3 15707.1 512.330  37
   8  -5  -2-2.69419 33.8693  38
   8  -5  -2 3.34049 30.1277  37
   8  -5  -1 5611.69 239.773  37
   8  -5  -1 5754.82 228.916  38
   8  -5   0 428.935 57.4949  37
   8  -5   1 462.122 61.3846  37
   8   5   2 218.325 43.6541  23
   8  -5   2 178.535 46.7223  37
   8  -5   3-7.72832 34.1009  37
   8   5   3-3.32719 30.2273  23
  -8  -5  -3 30.8056 14.8518  27
   8  -5   4 38.0611 30.8092  37
   8   5   4 41.8253 31.0942  23
  -8  -5  -4 52.6604 15.8514  27
   8   5   5 439.486 45.8170  23
  -8  -5  -5 479.769 30.2440  27
  -8  -5  -6 228.791 18.6637  27
   8   6 -10 1722.64 71.1937  35
  -8  -6  10 1452.55 67.0519  34
   8   6  -9 59.3633 23.0184  35
  -8  -6   9 37.2935 24.4953  34
   8   6  -7 289.826 46.9595  22
  -8  -6   7 404.392 106.174  53
   8  -6  -7 322.387 36.0576  30
   8   6  -6 16464.6 555.877  22
   8  -6  -6 15992.6 534.534  30
   8   6  -5 39.2845 34.1733  22
   8  -6  -5 18.9237 26.8290  30
  -8  -6   5-16.4019 86.6209  53
  -8  -6   4 10322.2 375.334  26
   8  -6  -4 11448.4 383.494  30
   8  -6  -3 2.27897 29.2823  30
  -8  -6   3 47.9692 31.5118  26
   8  -6  -3 24.0126 30.1873  37
  -8  -6   2 11069.6 405.477  26
   8  -6  -2 13152.5 434.754  37
   8  -6  -1 209.277 41.0281  38
   8  -6  -1 234.725 43.7906  37
   8  -6   0 2020.87 119.411  37
   8  -6   1 11.6696 33.8085  37
   8  -6   2 208.935 46.6279  37
  -8  -6  -3 16.7261 14.2363  27
   8   6   3 35.9226 27.7665  23
   8  -6   3-10.9597 31.9993  37
   8   6   3 38.9516 27.5766  36
  -8  -6  -4 105.804 17.4206  27
   8   6   4 58.2120 28.3710  23
   8  -6   4 38.7026 30.7385  37
   8   6   4 108.471 27.6173  36
  -8  -6  -5 73.8718 14.5890  27
   8   6   5 63.7066 24.9514  23
   8  -6   5 60.8495 25.6744  37
   8   6   5 50.7113 21.7498  36
   8   7  -9 4099.48 147.005  35
  -8  -7   9 3764.63 144.849  34
  -8  -7   8-6.49927 75.1378  53
  -8  -7   8 37.6792 28.9643  34
  -8  -7   7 4988.85 301.232  53
   8  -7  -7 6643.25 231.490  30
  -8  -7   6 54.7199 84.2797  53
   8  -7  -6 46.5617 26.4489  30
  -8  -7   5 11740.8 527.634  53
   8  -7  -5 13445.9 440.467  30
  -8  -7   5 12350.5 435.282  26
   8  -7  -4 261.054 36.8926  30
  -8  -7   4 285.208 39.2384  26
   8  -7  -3 12988.1 453.054  30
  -8  -7   3 12384.5 446.651  26
  -8  -7   2 247.273 37.4665  26
   8  -7  -2 182.782 37.3575  37
  -8  -7   1 10853.5 384.268  26
   8  -7  -1 11579.9 408.833  37
   8  -7   0 175.508 34.0240  25
   8  -7   0 161.628 41.7306  37
   8  -7   1 985.186 69.3730  25
   8  -7   1 1136.65 83.7767  37
   8   7   1 1237.52 76.2998  36
  -8  -7  -2-10.9807 37.4316  52
   8  -7   2-17.7905 34.9435  37
   8   7   2 10.2922 23.6985  36
  -8  -7  -3 121.302 17.9270  27
  -8  -7  -3 69.5258 35.2568  52
   8  -7   3 75.1330 36.9386  37
   8   7   3 150.279 30.0912  36
  -8  -7  -4 17.5625 12.6116  27
  -8  -7  -4-5.19566 27.7261  52
   8  -7   4 26.2042 28.2509  37
   8   7   4 12.3100 20.2749  36
  -8  -7  -5 85.2258 13.9063  27
   8  -7   5 76.6478 23.3489  37
   8   7   5 56.1141 19.3051  36
   8   8  -9 27.6308 17.1521  35
  -8  -8   9 11.3422 16.5348  34
  -8  -8   8 3232.25 196.335  53
  -8  -8   8 3499.33 138.645  34
   8   8  -8 3701.64 139.553  35
   8  -8  -7 51.5369 23.1210  30
  -8  -8   7 13.0206 73.3009  53
  -8  -8   7 107.821 31.0345  34
  -8  -8   6 10379.7 465.123  53
  -8  -8   6 10767.0 381.005  26
   8  -8  -6 11592.7 382.756  30
  -8  -8   5 298.140 40.5665  26
   8  -8  -5 341.674 39.2926  30
  -8  -8   4 10344.5 371.718  26
   8  -8  -4 11094.5 375.119  30
  -8  -8   3 414.857 43.4088  26
   8  -8  -3 395.829 41.7861  30
  -8  -8   2 12248.7 431.777  26
   8  -8  -2 13202.6 447.726  37
  -8  -8   1 1074.12 64.3894  26
   8  -8  -1 1125.59 75.6457  37
   8   8  -1 1032.53 67.4203  20
  -8  -8   0 4824.57 176.574  26
   8  -8   0 4168.24 190.510  37
  -8  -8  -1 230.275 32.0753  26
   8  -8   1 151.195 31.5076  25
   8  -8   1 185.111 39.7970  37
  -8  -8  -2 784.062 73.0407  52
   8  -8   2 700.661 56.6122  25
   8  -8   2 832.610 68.8289  37
  -8  -8  -3 100.090 36.8802  52
  -8  -8  -3 112.515 17.4181  27
   8  -8   3 87.8535 24.1498  25
   8  -8   3 73.9993 32.3950  37
   8   8   3 129.378 28.5611  36
  -8  -8  -4 22.3532 12.3781  27
  -8  -8  -4 2.33764 26.3142  52
   8  -8   4 4.30362 24.6636  37
   8   8   4 21.1342 18.8022  36
  -8  -9   8 144.492 57.2856  53
   8   9  -8 177.354 23.0048  35
  -8  -9   8 169.086 24.4503  34
  -8  -9   7 4616.14 239.272  53
[truncated: 10,863 more chars]
